# Supplementary material for: Characterization of XR_311113.2 as a MicroRNA Sponge for Pre-ovulatory Ovarian Follicles of Goats via Long Noncoding RNA Profile and Bioinformatics Analysis
Source: Front Genet. 2022 Jan 3;12:760416. doi: 10.3389/fgene.2021.760416 (PMC8762113; doi:10.3389/fgene.2021.760416)
Supplement: Supplementary file 1 [file Table2.XLSX]

## Sheet: Supplementary Table S2
Supplementary Table S2. The differentially expression profile of lncRNAs in the pre-ovulatory follicles of Macheng goat and Boer goat.
transcript_id	gene_id	gene_name	gene_location	MC_FPKM	BO_FPKM	log2(foldchange)	pvalue
LNC_000155	XLOC_012453	-	chr10:27166213-27168705	0	1.27629	#NAME?	5e-05
XR_311113.2	102169450	IFIT2	chr26:10072068-10080971	75.8614	5.92058	3.67956	5e-05
XR_001297560.1	102190209	LOC102190209	KB009955.1:31036-70092	28.9072	3.67569	2.97534	5e-05
XR_311278.2	102172342	LOC102172342	KB009928.1:172-31488	78.4852	12.4362	2.65788	5e-05
XR_001297559.1	102190500	LOC102190500	KB009955.1:8-7180	55.364	10.0419	2.46291	5e-05
LNC_000608	XLOC_044560	-	chr29:1456362-1490896	2.37052	0.501718	2.24026	5e-05
LNC_000292	XLOC_024058	-	chr16:29839191-29850815	1.33549	0.382681	1.80315	5e-05
LNC_000773	XLOC_056071	-	chr7:2713862-2718159	1.91853	0.470568	2.02753	0.0001
LNC_000612	XLOC_044634	-	chr29:6499893-6503433	0.232148	1.55009	-2.73923	0.00015
LNC_000103	XLOC_009624	-	chr1:60934986-60944057	0.870138	0.246688	1.81856	0.0002
XR_001297618.1	106503977	LOC106503977	KB011437.1:6-881	59.3607	7.08537	3.06659	0.00025
XR_310768.2	102179411	LOC102179411	chr19:13611065-13617022	27.8	5.61595	2.30748	0.00025
LNC_000026	XLOC_004958	-	KB010003.1:32846-36857	10.6807	2.82083	1.92081	0.00025
XR_001295597.1	102175092	LOC102175092	chr4:73969765-73971665	7.20998	21.7562	-1.59336	0.0003
LNC_000492	XLOC_037782	-	chr23:13655827-13664452	0.659984	0.13938	2.24341	0.00045
XR_001296123.1	106502506	LOC106502506	chr10:1599897-1601284	123.746	241.303	-0.963472	0.00045
XR_310214.2	102183064	LOC102183064	chr8:40439458-40442881	0.584183	2.77995	-2.25056	0.00055
XR_001295829.1	106502240	LOC106502240	chr6:113881529-113882830	1.35072	0	inf	0.00065
XR_001296537.1	106502868	LOC106502868	chr14:90727815-90737761	1.91153	0	inf	0.00085
LNC_000417	XLOC_032743	-	chr2:130426060-130432653	0.949002	0.297001	1.67595	0.00085
LNC_000286	XLOC_023377	-	chr16:43027700-43028281	0.958542	0	inf	0.0009
XR_311364.2	102172711	LOC102172711	AJPT01327855.1:0-649	142.638	65.4043	1.1249	0.001
XR_311288.2	102172252	LOC102172252	KB009973.1:22175-27412	11.3096	0	inf	0.0011
LNC_000609	XLOC_044588	-	chr29:2264488-2267671	0.821013	0.118717	2.78987	0.00155
LNC_000039	XLOC_005992	-	KB010270.1:30291-31978	4.7347	1.50462	1.65388	0.00215
XR_001296739.1	106503063	LOC106503063	chr17:70427169-70427937	2.50955	10.8813	-2.11635	0.00265
XR_001297602.1	102173554	LOC102173554	KB010477.1:68743-72536	3.27434	1.11272	1.55712	0.0031
XR_001296844.1	106503223	LOC106503223	chr19:49801602-49804570	2.04793	0.739516	1.46951	0.0034
XR_001295782.1	106502192	LOC106502192	chr6:55981008-55992724	6.8978	18.885	-1.45304	0.0035
LNC_000146	XLOC_011967	-	chr10:97749506-97751570	0.218632	0.97054	-2.15028	0.00355
LNC_000760	XLOC_055325	-	chr6:54088823-54207340	0.72225	0.131945	2.45256	0.0037
LNC_000037	XLOC_005820	-	KB010195.1:84777-87735	6.70341	3.27222	1.03462	0.00415
XR_001295606.1	102168487	LOC102168487	chr1:67864437-67866358	16.4785	8.47495	0.959311	0.00485
XR_001296620.1	102171266	LOC102171266	chr16:12876683-12880069	0.726052	0.173272	2.06703	0.0061
LNC_000589	XLOC_042883	-	chr28:7947073-7952105	1.79991	0.810158	1.15165	0.00675
LNC_000811	XLOC_058593	-	chr7:59155581-59159756	1.05645	0.40112	1.39712	0.00745
LNC_000801	XLOC_057408	-	chr7:93684959-93786831	1.28221	0	inf	0.0107
XR_001297004.1	106503343	LOC106503343	chr21:5255209-5291081	7.32154	3.55479	1.04238	0.01095
LNC_000188	XLOC_016003	-	chr11:104679853-104685828	0.803788	0.294907	1.44656	0.0123
XR_001295556.1	106501997	LOC106501997	chr3:114482722-114487843	3.61354	0	inf	0.0126
LNC_000237	XLOC_019100	-	chr13:69818572-69826630	0.424649	0.926094	-1.12489	0.01345
LNC_000574	XLOC_042023	-	chr26:49247507-49248393	1.90225	0.44949	2.08135	0.01385
XR_309894.2	102173804	LOC102173804	chr3:51180515-51200485	3.21277	0.668204	2.26546	0.0161
XR_001297112.1	106503437	LOC106503437	chr22:52434461-52439355	1.55476	0.377829	2.04088	0.017
XR_310056.2	102171315	LOC102171315	chr6:6283586-6284634	51.2505	83.1414	-0.698002	0.0181
LNC_000050	XLOC_006488	-	KB010493.1:4335-16516	2.06695	0.165729	3.64061	0.0182
LNC_000084	XLOC_008838	-	chr1:151394636-151399699	3.35317	1.21284	1.46713	0.01845
LNC_000616	XLOC_044731	-	chr29:24160280-24184039	0.888293	0.455248	0.964384	0.01905
LNC_000845	XLOC_060469	-	chr8:47685819-47689822	1.0359	0.433713	1.25607	0.01915
LNC_000698	XLOC_051506	-	chr5:82037104-82038977	0.805879	0.277129	1.54	0.0192
LNC_000315	XLOC_025148	-	chr17:32523991-32527205	0.845473	0.364594	1.21347	0.02315
LNC_000555	XLOC_041228	-	chr26:22334325-22340213	0.743534	0.213425	1.80067	0.0232
LNC_000087	XLOC_008842	-	chr1:151423036-151428555	3.4014	2.02389	0.749	0.0252
LNC_000832	XLOC_059632	-	chr8:78598539-78643630	0.350498	1.53663	-2.13229	0.02565
LNC_000795	XLOC_056742	-	chr7:36666644-36668863	1.2465	2.89862	-1.21748	0.02575
LNC_000884	XLOC_064381	-	chrX:36651858-36779267	3.14172	1.00551	1.64363	0.0259
LNC_000552	XLOC_040998	-	chr26:10644306-10646587	0.94491	0.376945	1.32582	0.0269
XR_001295490.1	106501951	LOC106501951	chr3:65339075-65341589	2.60656	1.35782	0.940855	0.02725
XR_310391.2	102173396	LOC102173396	chr11:74514829-74533600	2.5336	0.898706	1.49527	0.0289
XR_310547.2	102187608	LOC102187608	chr14:80323921-80324654	4.0305	11.663	-1.5329	0.02935
XR_311241.2	102175195	LOC102175195	chrX:57311892-57322693	2.18365	6.35427	-1.54099	0.0299
LNC_000344	XLOC_027657	-	chr18:59003429-59020248	0.094093	2.76469	-4.87689	0.03035
LNC_000882	XLOC_064222	-	chrX:8307378-8308430	0.834135	5.62974	-2.75471	0.03045
LNC_000425	XLOC_033188	-	chr20:35479238-35555634	0.662803	0.344761	0.942983	0.0308
XR_311328.2	102170968	LOC102170968	KB010325.1:82582-88061	11.2932	2.30649	2.29169	0.03125
LNC_000064	XLOC_007037	-	KB011280.1:2877-5356	0.915508	0.39412	1.21594	0.0317
LNC_000036	XLOC_005738	-	KB010173.1:11728-44173	1.29274	17.1832	-3.7325	0.0319
XR_001296315.1	106502673	LOC106502673	chr11:103057735-103059188	49.4606	22.4181	1.14162	0.03295
LNC_000607	XLOC_044476	-	chr29:47045359-47045987	67.1695	106.595	-0.666257	0.0332
LNC_000121	XLOC_010960	-	chr10:4396060-4414868	0.744239	1.31247	-0.818444	0.034
LNC_000623	XLOC_046017	-	chr3:63072722-63078880	0.924391	0.167903	2.46088	0.0359
LNC_000730	XLOC_053576	-	chr5:97907391-97910971	1.17398	0.566762	1.0506	0.03635
LNC_000476	XLOC_036681	-	chr22:48436615-48440401	0.799463	0.328834	1.28167	0.0364
LNC_000855	XLOC_062149	-	chr9:88791449-88796590	1.0429	0.522949	0.995861	0.0371
LNC_000814	XLOC_058663	-	chr7:67995334-67999021	0.756451	0.326819	1.21076	0.03795
LNC_000228	XLOC_018623	-	chr13:35563661-35566818	3.31127	1.96557	0.75244	0.0386
XR_001295753.1	106502168	LOC106502168	chr6:2882441-2887050	2.09371	0.780063	1.4244	0.03905
LNC_000838	XLOC_059926	-	chr8:99715169-99719378	0.969852	1.69784	-0.807865	0.0404
XR_001296680.1	106503011	LOC106503011	chr17:6684447-6688396	0.37847	0.943241	-1.31745	0.0441
LNC_000856	XLOC_062235	-	chr9:11746685-11749207	0.935016	0.299483	1.64252	0.04425
XR_310289.2	102179478	LOC102179478	chr9:80714136-80716770	1.79883	0.91861	0.969537	0.04565
LNC_000357	XLOC_028557	-	chr18:55836097-55852595	1.31804	0.571696	1.20507	0.0457
LNC_000316	XLOC_025161	-	chr17:32568869-32570246	0.676961	0.18369	1.8818	0.04585
LNC_000140	XLOC_011577	-	chr10:49976403-50021903	3.18873	0.603565	2.4014	0.04765
LNC_000784	XLOC_056555	-	chr7:27590207-27620946	0.728226	0.300672	1.27619	0.0486
XR_001296480.1	106502826	LOC106502826	chr14:12370628-12372265	6.46521	3.58716	0.849856	0.04905
LNC_000435	XLOC_034211	-	chr21:9645776-9678854	2.13581	0.834836	1.35522	0.0493
LNC_000397	XLOC_031379	-	chr2:114452586-114455771	0.900452	0.440969	1.02997	0.0493
