# Supplementary material for: Characterization of XR_311113.2 as a MicroRNA Sponge for Pre-ovulatory Ovarian Follicles of Goats via Long Noncoding RNA Profile and Bioinformatics Analysis
Source: Front Genet. 2022 Jan 3;12:760416. doi: 10.3389/fgene.2021.760416 (PMC8762113; doi:10.3389/fgene.2021.760416)
Supplement: Supplementary file 2 [file Table3.XLSX]

## Sheet: Supplementary Table S3
Supplementary Table S3. The characteristics of differentially expressed mRNAs in the pre-ovulatory follicles of Macheng goat and Boer goat
transcript_id	gene_id	gene_name	gene_location	MC_FPKM	BO_FPKM	log2(foldchange)	pvalue
XM_013963469.1	102174244	DNAJC28	chr1:1328856-1332520	3.92302	7.44579	-0.924459	0.00585
XM_005689524.2	102171354	FOXR1	chr15:27838582-27848762	0.906195	0.215736	2.07055	0.0297
XM_005688863.2	102190801	ANXA13	chr14:26594740-26651504	3.77208	7.2374	-0.94011	0.01765
XM_013965055.1	102189202	NOTCH3	chr7:7545311-7577841	12.9608	7.38263	0.811951	0.005
XM_005683720.2	102187485	MAMDC2	chr8:44893595-45055351	11.2943	5.10027	1.14695	0.0005
XM_005675123.2	102189710	CLDN1	chr1:75466019-75483787	8.5465	3.18135	1.4257	0.00015
XM_005691861.2	102169040	MVD	chr18:13394814-13401557	15.6597	10.1739	0.622179	0.04365
XM_013972503.1	102177374	LGALS3BP	chr19:52199977-52209757	89.9322	21.4992	2.06456	5e-05
XM_005674949.2	102189797	UPK1B	chr1:62511260-62568413	29.8382	11.2941	1.40159	0.00035
XM_005689157.2	102188239	EMC2	chr14:66323928-66384160	62.4917	89.1425	-0.512449	0.0483
XM_005679398.2	102185894	AASS	chr4:83998910-84076252	15.2042	5.89953	1.36579	0.01235
XM_013969890.1	102182814	CHST1	chr15:71969683-71977100	3.35332	1.21695	1.46232	0.0002
XM_005693662.2	102181156	ABCC3	chr19:35194000-35242798	3.96953	1.82122	1.12406	0.00465
XM_013964545.1	102189469	HERC5	chr6:34450416-34495596	68.0998	10.9478	2.63701	5e-05
XM_013962733.1	102168878	LHX8	chr3:66147046-66172778	1.29309	0.175687	2.87974	0.0024
XM_005687682.2	102186699	EDNRB	chr12:50981886-51009720	7.62513	2.55634	1.57668	0.0001
XM_005690881.1	102174958	C16H1orf158	chr16:52242406-52272647	3.75439	1.29991	1.53016	0.0069
XM_013971781.1	102179616	IHH	chr2:106397252-106404043	2.25105	4.90933	-1.12493	0.0169
XM_005692140.2	102183447	HSD11B2	chr18:34317539-34322946	2.06646	0.814908	1.34245	0.01265
XM_005699611.2	102188923	CDON	chr29:28191425-28288432	14.3027	6.83608	1.06505	0.0037
XM_013975926.1	106503744	LOC106503744	chr29:39071354-39074674	29.132	50.4294	-0.791662	0.0103
XM_005689840.2	102185016	TRIM68	chr15:47191781-47205636	3.50851	0.684941	2.35681	0.0191
XM_013966303.1	102179947	PAPPA	chr8:103380415-103607174	1.74063	0.427447	2.02579	5e-05
XM_005682690.2	102186582	LMNB1	chr7:23473629-23526621	21.06	30.2961	-0.524629	0.04645
XM_005695712.2	102189910	LRRN1	chr22:22264532-22269587	5.80969	3.71535	0.644966	0.04245
XM_005682602.2	102183684	GADD45B	chr7:17561189-17563288	46.649	29.7285	0.65	0.0314
XM_005691577.2	102175507	C17H12orf43	chr17:62809741-62819929	4.58504	8.95748	-0.966157	0.02325
XM_005678021.2	102169929	RNPC3	chr3:37718307-37748669	11.576	6.13177	0.916765	0.04685
XM_013972684.1	102179520	SH3PXD2B	chr20:4099146-4188278	9.69414	13.819	-0.511466	0.0426
XM_013963001.1	102168967	LOC102168967	chr3:106727971-106728617	91.748	44.7729	1.03505	0.00105
XM_013973835.1	102180902	PSMB8	chr23:6857460-6859916	87.9553	29.5874	1.57179	5e-05
XM_005695149.2	102173973	PML	chr21:32265164-32318482	15.6011	2.43308	2.68079	5e-05
XM_005683546.2	102178446	FZD3	chr8:9879005-9967787	6.51466	9.96975	-0.613866	0.0207
XM_013964495.1	102183306	LOC102183306	chr6:23062196-23063837	117.413	199.077	-0.761728	0.00375
XM_013962790.1	102184867	LOC102184867	chr3:82520207-82540946	17.6114	7.85189	1.1654	0.00075
XM_005700492.2	102173170	NSDHL	chrX:54182385-54210470	19.5026	10.5006	0.893195	0.0277
XM_005696806.2	102178319	LOC102178319	chr23:28326065-28326503	37.8688	79.4862	-1.0697	0.01785
XM_013973881.1	102176475	ARMC12	chr23:9403574-9419098	3.36953	1.16954	1.52661	0.0343
XM_005678467.2	102179904	GADD45A	chr3:74102523-74105426	32.0828	71.4584	-1.15531	5e-05
XM_013970958.1	102186063	SPATS2L	chr2:88161267-88321417	31.8683	12.4364	1.35755	0.00075
XM_013973588.1	102190001	SHISA5	chr22:51128637-51148062	68.0221	18.0418	1.91466	5e-05
XM_005694754.2	102180259	C7	chr20:33285025-33341977	67.1741	26.7152	1.33024	5e-05
XM_013974075.1	102180358	HMGN2	chr2:125832463-125834900	286.925	414.861	-0.531955	0.044
XM_013962513.1	102180363	TSPAN2	chr3:26197140-26220921	11.1586	5.93695	0.910359	0.0018
XM_013972992.1	106503356	MEX3B	chr21:21722571-21724220	8.75684	18.0695	-1.04508	0.0015
XM_013972017.1	102184484	MYOM3	chr2:127995196-128049224	7.10458	4.57956	0.63354	0.02715
XM_005692884.2	102175708	LOC102175708	chr18:56044621-56045797	1.6514	4.82994	-1.54831	0.00405
XM_005691841.2	102186238	COTL1	chr18:10220585-10264630	11.7155	20.2465	-0.789253	0.00895
XM_005685395.2	102175215	RNASE6	chr10:22950341-22965373	9.20028	5.07747	0.857569	0.04565
XM_013971729.1	102191455	LOC102191455	chr18:60039403-60049117	0.412222	2.00227	-2.28015	0.00085
XM_005687941.2	102171349	PRTFDC1	chr13:24413413-24514490	18.8059	32.551	-0.791517	0.00595
XM_005695151.1	102173973	PML	chr21:32265164-32318482	10.1554	1.95677	2.3757	0.00195
XM_013974470.1	106503555	LOC106503555	chr24:60608961-60610219	142.413	28.0667	2.34315	0.03275
XM_005684290.2	102187487	LOC102187487	chr8:97834366-97846307	221.8	369.326	-0.735637	0.007
XM_013962451.1	106501928	BOLA1	chr3:19278342-19279406	1.09225	0	inf	0.00055
XM_005696971.2	102172505	ELP2	chr24:21076982-21131055	20.1332	31.613	-0.650942	0.01365
XM_005676209.1	102177009	DPP10	chr2:65420270-67066839	0.309376	1.09159	-1.819	0.03715
XM_013966501.1	102189679	RIPPLY2	chr9:52302928-52307044	0.816351	2.79023	-1.77312	0.0338
XM_005678533.2	102182848	LOC102182848	chr3:96952947-96953690	26.2105	14.4687	0.857209	0.0136
XM_005698817.2	102183206	FUT10	chr27:27847581-27922982	10.4393	6.93874	0.589278	0.04655
XM_013967635.1	102180322	C11H2orf40	chr11:45263549-45272834	32.5641	15.5507	1.06631	0.0079
XM_005688644.2	102189600	ZNFX1	chr13:75452267-75476465	145.189	20.003	2.85965	5e-05
XM_005690106.2	102178555	KCNA4	chr15:57355540-57363506	4.19295	1.30635	1.68243	5e-05
XM_005699138.2	102191492	COL13A1	chr28:23849110-24002955	3.2115	1.52501	1.07443	0.0119
XM_013969539.1	102188694	SERGEF	chr15:32778255-33030326	13.936	23.6665	-0.764031	0.01165
XM_013975061.1	102180993	IFIT5	chr26:10135219-10138202	271.247	100.501	1.4324	0.0002
XM_005695289.2	102179603	MIS18BP1	chr21:51896197-51943455	4.32446	6.43558	-0.57355	0.04975
XM_013968123.1	102181051	PHF11	chr12:16942269-16974848	10.3257	6.33545	0.704722	0.0173
XM_005683891.2	102191044	SLC25A51	chr8:60326218-60344259	19.3603	32.6725	-0.754976	0.01505
XM_005688313.2	102168464	ZBP1	chr13:56477531-56488021	20.7372	0.965762	4.42441	5e-05
XM_013964617.1	102176683	SHISA3	chr6:59389255-59390720	2.12106	0.64062	1.72724	0.00345
XM_013963289.1	102172763	DTX3L	chr1:65484993-65491408	90.9235	17.073	2.41294	5e-05
XM_013974469.1	102183197	LOC102183197	chr24:60583286-60608079	19.003	9.83878	0.949679	0.0057
XM_013974183.1	102175346	DSP	chr23:44956627-44988322	4.85633	7.36824	-0.601453	0.02615
XM_013966658.1	102169478	TULP4	chr9:80979679-81128301	6.5883	10.0644	-0.611278	0.01955
XM_013969954.1	102181884	SERPING1	chr15:76448784-76463359	67.2357	29.3803	1.19438	5e-05
XM_005691016.2	102185764	DTL	chr16:69083115-69134530	1.64339	2.83261	-0.785461	0.0294
XM_013965004.1	102171777	B3GNT3	chr7:4911824-4931046	8.99776	1.60228	2.48944	5e-05
XM_005677755.2	102189449	GJA5	chr3:20035703-20052737	9.63777	5.8217	0.727258	0.02405
XM_005691668.2	102175427	LOC102175427	chr17:70085368-70086217	1.95558	4.16438	-1.09051	0.04375
XM_005688904.2	102181056	GRINA	chr14:11525015-11526961	19.4988	12.2488	0.670747	0.0301
XM_005689999.2	102171533	LOC102171533	chr15:51354320-51376140	0.710689	1.52443	-1.10098	0.0476
XM_005684213.2	102182788	ADRA1A	chr8:72148357-72263847	3.40877	1.35748	1.32832	0.04205
XM_005685462.2	102170321	ARHGAP11A	chr10:26458514-26480143	3.33944	5.7587	-0.786135	0.01595
XM_013968114.1	102172637	LECT1	chr12:8981358-9007583	3.10218	1.12839	1.45902	0.0146
XM_013965798.1	102176324	RGMB	chr7:93976301-93994299	38.5992	18.2217	1.08292	5e-05
XM_013968977.1	102189051	WFDC2	chr13:72384225-72390395	5.65069	1.07987	2.38756	0.0149
XM_013967716.1	102187497	CAPG	chr11:48980542-48995502	10.3573	17.432	-0.751088	0.0299
XM_013972446.1	102169050	HOXB6	chr19:37037838-37043080	1.04	0.539882	0.945864	0.03915
XM_013971473.1	102171811	IRF3	chr18:54489035-54494929	44.9657	23.1498	0.957825	0.00075
XM_005700588.2	102181761	HMGN5	chrX:64343372-64352656	4.30837	2.13067	1.01584	0.04605
XM_013969047.1	102181318	PARP10	chr14:11531051-11538608	24.8832	6.1473	2.01715	5e-05
XM_013973662.1	102175629	MAPKAPK3	chr22:49470571-49500860	4.34951	7.57652	-0.800684	0.0084
XM_005689214.2	102180513	MATN2	chr14:76487779-76638777	19.3477	30.7944	-0.670503	0.0468
XM_005699482.2	102173534	DDIAS	chr29:11876018-11893277	1.02649	1.88025	-0.873207	0.03545
XM_005679747.2	102183039	SYT1	chr5:8017502-8639925	13.1029	20.4748	-0.643961	0.0162
XM_013969854.1	102171997	ACP2	chr15:73407644-73412207	7.52297	3.67305	1.03432	0.0127
XM_005692498.2	102169508	SCN1B	chr18:44519388-44527452	3.32916	1.5088	1.14176	0.0213
XM_005682222.2	102183680	LOC102183680	chr7:7149348-7165568	0.786356	0	inf	5e-05
XM_013973542.1	106503435	LOC106503435	chr22:51044888-51047259	2.50147	1.05249	1.24897	0.04295
XM_005698214.2	102174270	KIF11	chr26:13061155-13101568	7.20066	12.3065	-0.773226	0.01425
XM_013972540.1	102190910	FMNL1	chr19:44011130-44026809	1.29428	2.4142	-0.899402	0.0348
XM_013964711.1	102180478	ADAMTS3	chr6:84666762-84956201	15.1817	7.61647	0.995135	0.00035
XM_013966876.1	102173470	LOC102173470	chr10:21185031-21187156	2.78089	1.16547	1.25464	0.0067
XM_013962678.1	102185702	CYR61	chr3:55152233-55154548	47.8406	18.4191	1.37703	5e-05
XM_005680347.2	102190301	STAT2	chr5:55482156-55500469	66.0522	23.2476	1.50653	5e-05
XM_005696562.2	102176085	C2	chr23:25830927-25842612	7.46301	2.06811	1.85145	5e-05
XM_005681828.1	102174821	TMEM150C	chr6:94402551-94515436	52.3788	80.6988	-0.623566	0.01645
XM_005695819.2	102168671	PDE12	chr22:43449274-43454434	7.83577	4.64709	0.753746	0.0109
XM_005675471.2	102175526	PLSCR1	chr1:119618210-119643149	89.9162	28.8866	1.63818	5e-05
XM_005683382.2	102188941	DHFR	chr7:76805496-76820044	26.2122	40.2471	-0.618649	0.01865
XM_013974296.1	102188004	CDH2	chr24:28824293-29036701	41.2119	74.4301	-0.852825	0.0052
XM_005691987.2	102184933	LPCAT2	chr18:23202687-23271649	3.89569	2.02353	0.945006	0.0228
XM_005693897.1	102175328	ARL4D	chr19:42473282-42475165	2.48927	1.04178	1.25667	0.0213
NM_001287574.1	102173131	LOC102173131	chr21:32017528-32031447	277.17	67.0749	2.04692	5e-05
XM_013969323.1	102168840	RIMS2	chr14:70713549-71204830	0.775902	1.78032	-1.19819	0.0146
XM_005699317.2	102172601	ADIRF	chr28:39083861-39086047	240.712	140.146	0.78038	0.0238
XM_005678235.2	102183120	MSH4	chr3:65631179-65704758	5.68272	10.2294	-0.848068	0.0026
XM_013975600.1	102184034	UNC5B	chr28:25151854-25238788	2.68356	1.23946	1.11443	0.00605
XM_005685456.2	100860969	GREM1	chr10:26361811-26365927	3.76248	0.228888	4.03897	5e-05
XM_013976896.1	102180584	LOC102180584	KB010068.1:16762-18346	43.2023	6.9289	2.64041	5e-05
XM_013969618.1	102173133	CCDC148	chr2:37291679-37593016	0.720803	2.22901	-1.62873	0.03045
XM_005701986.2	102173185	LOC102173185	AJPT01266802.1:209-1227	54.5088	4.14299	3.71775	5e-05
XM_005696749.2	102184297	LOC102184297	chr23:29062689-29063450	128.663	189.507	-0.558652	0.0275
XM_013972563.1	102190168	NGFR	chr19:36247687-36261435	1.38015	0.631083	1.12893	0.02335
XM_005698203.2	102171398	ANKRD1	chr26:11607200-11616624	1.54635	3.51638	-1.18523	0.01465
XM_013967033.1	102171882	CASC5	chr10:32541041-32594831	4.39391	6.83774	-0.638017	0.0233
XM_013973478.1	102172305	STAB1	chr22:48135642-48159744	9.82791	4.49983	1.12701	0.0001
XM_013975537.1	102180565	RYR2	chr28:8104711-8686750	8.92846	4.15993	1.10185	0.00015
XM_005692518.2	102176453	LOC102176453	chr18:46489786-46543669	169.946	274.398	-0.691191	0.0101
XM_005686384.2	102185659	CLEC4F	chr11:13421419-13433661	59.8166	1.02942	5.86065	0.01685
XM_013962453.1	102175331	MYH15	chr1:51837090-51966338	0.351672	0.759963	-1.1117	0.0255
XM_013968081.1	106502682	NPDC1	chr11:103742810-103743179	45.388	81.3649	-0.842096	0.0276
XM_013975846.1	102188474	DDX25	chr29:28131495-28149248	1.31409	0.504815	1.38024	0.0238
XM_013966664.1	102188635	MX1	chr1:139215704-139295994	509.829	30.9183	4.04348	5e-05
XM_005686626.2	102190136	PNPT1	chr11:37757242-38012262	133.709	30.942	2.11145	0.0005
XM_013963727.1	102175748	PLXNC1	chr5:23210483-23365692	4.97126	10.106	-1.02353	0.00065
XM_005697305.2	102178683	SERPINB5	chr24:61398320-61424293	0.746569	1.49973	-1.00635	0.03495
XM_005687820.2	102185288	ESF1	chr13:6728313-6789379	8.11919	16.9167	-1.05904	0.01545
XM_013976091.1	102177313	CTSD	chr29:47355023-47358124	103.869	198.582	-0.934967	0.00105
XM_013965277.1	102172386	ADAMTS1	chr1:8812515-8820892	41.9678	19.7112	1.09027	0.0001
XM_005690398.2	102170343	LOC102170343	chr16:2468019-2468388	11.4243	34.3165	-1.5868	0.0019
XM_005698766.2	102168604	FGL1	chr27:18158203-18182766	10.6723	17.9352	-0.748917	0.0214
XM_005677656.2	102183473	CTSK	chr3:18514114-18527859	84.6325	148.155	-0.807824	0.009
XM_005695592.2	102173339	LOC102173339	chr22:14729898-14733315	0.906173	0.284778	1.66995	0.00315
XM_005689953.2	102181799	P2RY6	chr15:49357823-49382082	1.53363	0.397833	1.94672	0.0046
XM_013970682.1	102176990	LOC102176990	chr17:61034840-61074950	92.7562	17.0595	2.44286	5e-05
XM_013968121.1	102191186	COBLL1	chr2:30753132-30952339	7.82072	4.18261	0.902897	0.0014
XM_005676042.2	102183188	IFIH1	chr2:33514915-33575814	103.067	17.0835	2.59291	5e-05
XM_005701926.2	102189031	LOC102189031	AJPT01260071.1:889-6586	9.31002	0	inf	5e-05
XM_005688276.2	102182806	PTK6	chr13:52393812-52401994	1.09755	0.529836	1.05067	0.04645
XM_005675140.2	102170912	RTP4	chr1:78321591-78325552	56.9449	4.80077	3.56823	5e-05
XM_005696838.2	102172503	LOC102172503	chr23:36991650-36992489	36.1955	55.6623	-0.620892	0.0404
XM_013974509.1	102173434	LOC102173434	chr25:551020-552031	2.59209	0.741923	1.80477	0.02395
XM_013969924.1	102173134	MCM6	chr2:60813634-60849121	26.0478	37.1723	-0.513066	0.04235
XM_013974397.1	102185881	ID3	chr2:128489471-128491087	143.156	79.6463	0.845914	0.00115
XM_013969281.1	102177816	DEPTOR	chr14:91409150-91526742	7.46201	13.2399	-0.827259	0.02765
XM_005688694.2	102183250	PTPRT	chr13:68781296-69611614	0.833574	2.35379	-1.49761	0.0007
XM_005689083.1	102187061	MOS	chr14:33896290-33896956	1.98215	0.426968	2.21487	0.01875
XM_005695408.2	102190826	WARS	chr21:62146132-62172953	35.4749	21.0622	0.752141	0.0037
XM_013964914.1	102173377	LOC102173377	chr7:5294797-5319281	23.047	3.23238	2.83391	5e-05
XM_013967049.1	102173507	LOC102173507	chr1:145868523-145958817	5.6494	9.18015	-0.700419	0.04035
XM_013962309.1	106501826	LOC106501826	AJPT01298567.1:35-278	35.7391	120.725	-1.75615	0.00855
XM_013964994.1	106502275	IFI30	chr7:4605318-4607494	22.5421	39.6421	-0.814415	0.01175
XM_013970698.1	106503042	GATSL3	chr17:68817929-68819720	3.79439	0	inf	0.00135
XM_005697888.2	102174532	LOC102174532	chr25:37597643-37620833	0.429705	2.82513	-2.7169	5e-05
XM_005680898.2	102179550	C3AR1	chr5:93397243-93406736	3.6245	2.22348	0.704967	0.0459
XM_005692003.2	102188887	LOC102188887	chr18:23403184-23433028	4.33814	1.9253	1.17199	0.0048
XM_013965894.1	102182871	SLC24A2	chr8:23625526-23900007	6.05663	2.53472	1.25669	0.0018
XM_005698434.2	102188281	SFR1	chr26:22973146-22977095	16.7728	34.7081	-1.04915	0.00175
XM_013976566.1	102172584	NTRK1	chr3:13021183-13039898	3.63259	1.89539	0.938505	0.03845
XM_005682231.2	102186203	SLC1A6	chr7:7839534-7857017	11.8855	1.69403	2.81067	5e-05
XM_013967330.1	102183880	LTBP2	chr10:81841920-81950234	4.23491	2.57301	0.71887	0.02595
XM_013966975.1	102176330	C10H15orf52	chr10:32298495-32308123	1.48355	0.753621	0.977141	0.0155
XM_013977131.1	102179380	LOC102179380	KB010508.1:15707-60828	36.3199	17.6514	1.04097	0.0004
XM_013963054.1	102175921	SCLY	chr3:113744953-113771853	2.63791	1.10105	1.26051	0.0141
XM_005693485.2	102182439	GABARAP	chr19:26252478-26254528	194.516	292.947	-0.590753	0.0207
XM_013967700.1	100860816	IL1B	chr11:46044501-46052389	0.797648	2.31795	-1.53903	0.01545
XM_013964546.1	102189747	HERC6	chr6:34505365-34558298	81.0759	9.30085	3.12384	5e-05
XM_013977026.1	102186299	LOC102186299	KB010309.1:9778-21521	5.69712	0.238978	4.57528	5e-05
XM_005680001.2	102178426	LOC102178426	chr5:29488082-29495596	34.7391	57.6193	-0.729992	0.00525
XM_005675880.2	102187813	ITGAV	chr2:9695129-9800237	65.6035	103.492	-0.657674	0.02925
XM_005689730.2	102187879	OLFML1	chr15:43106146-43136945	35.8757	23.7704	0.593839	0.02175
XM_005677603.2	102171290	SELENBP1	chr3:18019595-18028327	164.265	101.579	0.693421	0.00825
XM_005701855.2	102178065	LOC102178065	AJPT01256936.1:1071-6724	148.359	15.6758	3.24247	5e-05
XM_013962647.1	102180098	LOC102180098	chr3:51421518-51425960	7.44004	2.17772	1.77249	0.00025
XM_013962772.1	102180987	LEPR	chr3:76162713-76317920	2.00085	11.7935	-2.55931	5e-05
XM_013971089.1	102184651	RPS16	chr18:47962882-47965204	1061.97	2394.19	-1.17279	5e-05
XM_005693214.2	102174969	LOC102174969	chr19:15150538-15152573	17.0401	2.8539	2.57793	5e-05
XM_013969784.1	102177454	CAPN5	chr15:53094199-53132767	9.29016	5.56928	0.738214	0.0165
XM_013966649.1	102174742	RNASET2	chr9:87895293-87908344	31.1296	52.2332	-0.74668	0.0138
XM_005700975.2	102174468	IL1RAPL1	chrX:102767697-104210827	1.62359	0.240518	2.75497	5e-05
XM_013966243.1	102177893	SMC2	chr8:91923004-91974636	11.1464	16.5437	-0.569701	0.0314
XM_013969077.1	102189053	THEM6	chr14:12394161-12396802	4.7184	1.00929	2.22495	0.00035
XM_005700599.2	102184981	CYSLTR1	chrX:66741520-66810701	1.55214	0.514088	1.59417	0.0084
XM_005687031.2	102189873	ID2	chr11:87377465-87379828	63.8037	101.539	-0.670328	0.0084
XM_005682375.2	102186579	LDLR	chr7:12036573-12071033	29.565	17.1363	0.786836	0.00545
XM_005686846.2	102190796	EHD3	chr11:67560868-67592193	2.3529	1.05725	1.15412	0.0048
XM_005680159.2	102186189	PDZRN4	chr5:37921440-38354075	4.2513	8.33778	-0.971758	0.0035
XM_013969828.1	102176712	LRRC32	chr15:52667990-52679046	3.2774	1.96599	0.737299	0.0337
XM_005678418.2	102187097	ORC1	chr3:90439897-90479008	1.98228	3.95345	-0.995949	0.0071
XM_005690298.2	102176630	FAM111B	chr15:77718810-77736550	5.44804	1.27639	2.09367	0.01425
XM_013974500.1	102187279	C1QC	chr2:129362387-129366284	33.1101	20.7603	0.673444	0.0408
XM_005679075.2	102181923	SEMA3D	chr4:33014466-33205304	12.9495	8.66037	0.58039	0.0361
XM_005698786.1	102173528	KIAA1456	chr27:22719333-22783354	10.6104	4.55594	1.21965	0.0003
XM_005680253.2	102191307	SLC16A7	chr5:52094030-52251012	11.5162	6.93077	0.732573	0.0311
XM_013968784.1	102180406	ANGPT4	chr13:58115370-58165550	19.9997	10.5815	0.918438	0.00035
XM_005677961.2	102171293	KIAA1324	chr3:32104509-32182864	3.12022	0.288713	3.43394	5e-05
XM_005679249.2	102187188	GGCT	chr4:63294481-63304311	1.58921	2.93633	-0.885702	0.04365
XM_005694942.2	102177100	ISG20	chr21:17693503-17710679	26.6064	1.16675	4.51121	5e-05
XM_005701493.2	100860826	LOC100860826	KB010124.1:2459-11309	1791.77	708.211	1.33914	0.0031
XM_005675951.2	102184383	RAPGEF4	chr2:22944912-23213654	6.82681	2.42	1.4962	0.0334
XM_013962473.1	100860869	3BHSD	chr3:21674502-21684444	296.086	28.4007	3.38202	5e-05
XM_005698202.2	102171123	KIF20B	chr26:10403021-10486670	8.89826	13.8936	-0.642827	0.03085
XM_005692416.2	102188968	SERTAD1	chr18:48604301-48607162	25.4791	8.99923	1.50144	5e-05
XM_013963203.1	100860958	CD36	chr4:38018626-38079986	2.77182	8.05033	-1.53822	0.0447
XM_005693425.2	102190635	XAF1	chr19:24443673-24457067	63.7647	6.35549	3.32668	5e-05
XM_013976247.1	102168299	RCAN1	chr1:286732-294474	15.7734	9.96225	0.662949	0.01955
XM_005684691.2	102177063	PNRC1	chr9:47837829-47838927	143.5	216.059	-0.590376	0.02505
XM_013966538.1	102182229	IL20RA	chr9:61569369-61584686	0.930832	0.337239	1.46475	0.03405
XM_013970680.1	102186893	OAS2	chr17:60973211-60984524	31.9003	1.07942	4.88525	5e-05
XM_013973821.1	102170565	DAAM2	chr23:13342510-13417948	10.5953	6.53486	0.697196	0.0074
XM_005698878.2	102184119	IDO1	chr27:33552614-33565843	4.94173	0.650679	2.925	5e-05
XM_005683895.2	102168631	TDRD7	chr8:60998354-61071405	39.2126	11.0064	1.83297	5e-05
XM_005680195.2	102172872	CPM	chr5:43417657-43492065	3.35426	2.02724	0.726479	0.03725
XM_013965884.1	102172998	LURAP1L	chr8:30557683-30604865	3.25218	1.53615	1.08209	0.0111
XM_005687013.2	102185371	RRM2	chr11:86264813-86271169	7.51766	15.821	-1.07348	0.00105
XM_013972324.1	102173037	LOC102173037	chr19:27814721-27881445	17.4973	28.4775	-0.702691	0.03695
XM_013964450.1	102191505	MAD2L1	chr6:4833176-4841256	13.4995	20.9205	-0.632018	0.0479
XM_005692690.2	102186426	PLEKHA4	chr18:53879556-53903824	46.7795	12.7374	1.87681	5e-05
XM_005689519.2	102169611	IFT46	chr15:27492229-27505816	23.8975	36.5132	-0.611558	0.03115
XM_005695043.2	102191376	ADAMTSL3	chr21:21966048-22336939	1.88699	0.776067	1.28184	0.0314
XM_005691309.2	102168934	PDGFC	chr17:41917296-42161419	27.9113	42.107	-0.593214	0.02555
XM_005681316.2	102183858	CFI	chr6:14059294-14102739	8.02679	1.48648	2.43293	5e-05
XM_005688087.2	102172076	CD93	chr13:40393810-40400581	5.25993	3.51755	0.580473	0.03685
XM_013964058.1	102168239	LOC102168239	chr5:68644350-68772930	5.92892	9.38577	-0.662707	0.01715
XM_013977088.1	102186205	LOC102186205	KB010430.1:4161-16629	20.5203	5.63043	1.86573	0.0001
XM_013966263.1	102173568	SVEP1	chr8:97933091-98046154	61.4026	33.1908	0.887517	0.0034
XM_013974604.1	102189447	ALPL	chr2:130370073-130395010	21.3509	10.0814	1.0826	0.0004
XM_013974078.1	102181083	LOC102181083	chr23:29044952-29045349	47.913	147.988	-1.62699	5e-05
XM_005679227.2	102177953	ZNF277	chr4:53574841-53704420	48.49	85.7446	-0.822358	0.0016
XM_013973463.1	102189804	EIF1B	chr22:12994295-12995561	69.2197	100.724	-0.54116	0.04745
XM_005692398.2	102183627	ZFP36	chr18:47941733-47944278	10.0058	3.56347	1.48948	0.0001
XM_013974027.1	102178315	LOC102178315	chr23:25933002-25935172	35.1815	23.1208	0.605629	0.02845
XM_005696554.2	102173052	LOC102173052	chr23:25592014-25594381	0.366024	1.47776	-2.0134	0.03045
XM_005674736.1	102189619	JAM2	chr1:9955272-10034804	31.5077	60.3495	-0.937638	0.0008
XM_005675886.2	102190175	FRZB	chr2:13043588-13081081	29.1489	60.0408	-1.0425	0.0254
XM_005702053.1	102177715	LOC102177715	AJPT01277762.1:12-451	0	257.029	#NAME?	5e-05
XM_005698601.2	102183289	MKI67	chr26:45873833-45901756	3.04828	6.55011	-1.10352	5e-05
XM_013974029.1	102185232	TRIM26	chr23:26811982-26821226	10.7652	4.57158	1.2356	0.00215
XM_013972658.1	106503296	RPL38	chr19:56001848-56006072	2869.96	5950.12	-1.05189	0.00015
XM_013966216.1	106502440	LOC106502440	chr8:98074128-98142189	28.8991	14.9517	0.950717	0.0054
XM_005688201.2	102181404	SIGLEC1	chr13:49775762-49793009	5.91367	0.757688	2.96438	5e-05
XM_005688729.2	102171802	KCNB1	chr13:75561494-75675975	1.39467	0.806445	0.790279	0.01955
XM_013973808.1	102168781	KIFC1	chr23:7274213-7281925	3.3129	5.73481	-0.791649	0.0309
XM_013966671.1	102179389	SMOC2	chr9:88839707-88951687	46.8869	20.4441	1.1975	5e-05
XM_005677886.2	102175822	KCND3	chr3:29195326-29414054	1.28477	0.501012	1.35859	0.011
XM_005684350.2	102178448	TNFSF15	chr8:101947959-101969602	1.50833	0.307591	2.29386	0.00055
NM_001285582.1	100861219	SEPP1	chr20:31527522-31536436	156.874	285.568	-0.864227	0.00305
XM_005676882.1	102186352	EPHB2	chr2:129080942-129220381	4.00977	1.96555	1.02859	0.00735
XM_005683449.2	102184429	PCSK1	chr7:91749036-91800885	2.62209	6.03944	-1.2037	0.0003
XM_013962594.1	102184376	SPICE1	chr1:56771863-56831824	1.98456	10.0989	-2.34731	0.00855
XM_005691440.2	102178294	HVCN1	chr17:54046619-54078503	10.944	17.363	-0.665866	0.0377
XM_005693883.2	102172191	RPL27	chr19:42212972-42215644	1605.47	2544.93	-0.664637	0.0419
XM_013974793.1	102177026	MMD2	chr25:38714247-38729510	0.835723	0.146989	2.50732	0.0323
XM_005709702.2	102185704	TACSTD2	chr3:83974416-83975796	4.18453	0.523972	2.9975	5e-05
XM_005689057.2	102178462	EYA1	chr14:45290856-45477718	1.52389	0.85388	0.835649	0.0419
XM_013969481.1	102178465	ZBTB16	chr15:22849814-23046193	27.5841	9.33175	1.56362	0.0002
XM_013973947.1	102185230	IFI6	chr2:124832462-124836119	1369.94	181.828	2.91347	5e-05
XM_013975493.1	102176017	SFRP1	chr27:34727409-34769964	21.0597	9.67923	1.12152	0.00015
XM_005676334.1	102186063	SPATS2L	chr2:88161267-88321417	20.2661	10.3113	0.974847	0.02875
XM_013969891.1	102185018	F2	chr15:72951347-72966477	1.98481	0.978622	1.02018	0.0376
XM_005690019.2	102179218	FIBIN	chr15:54308050-54310163	72.7733	50.5052	0.526978	0.0363
NM_001285685.1	100860818	RHOB	chr11:77306121-77306696	73.5706	41.4336	0.82833	0.0082
XM_005689838.2	102184170	LOC102184170	chr15:47160204-47172225	0.257183	1.03985	-2.01552	0.02495
XM_013976664.1	102172528	PPEF1	chrX:112990091-113136693	1.31096	0.233582	2.48862	0.0197
XM_013973537.1	102173510	SEMA3B	chr22:49852751-49859568	6.61054	2.96054	1.15891	0.0256
XM_013966266.1	102175211	SUSD1	chr8:99454795-99574301	1.22804	1.97449	-0.68513	0.0471
XM_005696305.2	102190470	CCND3	chr23:15323287-15420403	35.8423	16.8424	1.08956	0.0002
XM_013976691.1	102174822	MID1	chrX:120715422-121123975	23.6664	13.4559	0.814605	0.01235
XM_005691947.2	102173029	ORC6	chr18:14505719-14515041	6.65441	11.1574	-0.745615	0.0315
XM_013966302.1	102179198	TNC	chr8:102192029-102294175	2.3431	0.991076	1.24135	0.00035
XM_005689270.2	102173584	LRRCC1	chr14:87588855-87635139	23.0484	32.681	-0.503788	0.04675
XM_005679479.2	102183936	MEST	chr4:91756730-91909928	18.3824	7.40299	1.31215	0.03765
XM_013970302.1	102178379	LOC102178379	chr16:41973501-41983332	0.125405	1.08932	-3.11875	0.00635
XM_013977033.1	106503920	LOC106503920	KB010325.1:75925-78692	4.63846	1.0289	2.17255	5e-05
XM_013974400.1	102168225	MYO5B	chr24:49467598-49663539	1.44965	0.638305	1.18338	0.0048
XM_005689193.2	102173950	GRHL2	chr14:72717125-73235380	1.64951	0.825793	0.998189	0.0079
XM_005676168.2	102188541	KIF5C	chr2:46486731-46654173	4.01642	0.645247	2.63799	5e-05
XM_013976831.1	102178527	LOC102178527	KB010019.1:702209-742106	0.648421	0.256048	1.34052	0.03995
XM_005700144.1	102175931	RPL36A	chrX:8539373-8542645	1558.64	2773.79	-0.831575	0.005
XM_005697064.2	102172111	TYMS	chr24:35663261-35676513	11.7812	18.4266	-0.645304	0.0353
XM_013969476.1	102180141	APOA1	chr15:25776701-25778625	843.983	329.177	1.35835	0.0002
XM_013962312.1	106501829	LOC106501829	AJPT01299851.1:3-286	21.2736	47.3809	-1.15524	0.04015
XM_005701870.2	102185558	LOC102185558	AJPT01257411.1:252-1848	196.287	20.0202	3.29343	5e-05
XM_013967487.1	102183336	C11H2orf81	chr11:10030328-10034879	1.14015	0.218195	2.38553	0.00225
XM_005690569.2	102175698	EXO1	chr16:32657258-32701954	0.602196	1.27393	-1.08098	0.0108
XM_013963182.1	102191301	ITGB8	chr4:26876175-26971303	4.95337	11.8502	-1.25843	0.0276
XM_013977279.1	102177434	LOC102177434	AJPT01268233.1:899-2327	5.40985	10.9999	-1.02382	0.0167
XM_005683433.2	102179193	ARRDC3	chr7:86924958-86939195	57.4772	85.9289	-0.580154	0.0316
XM_013962652.1	102181554	LOC102181554	chr3:51579930-51600246	35.0731	3.1042	3.49807	5e-05
XM_013976927.1	102179935	LOC102179935	KB010109.1:999-15879	62.6854	21.5033	1.54357	5e-05
XM_005694953.1	102182346	FAM169B	chr21:6247728-6331676	1.98431	0.499923	1.98886	0.0029
XM_005688366.2	102182888	LOC102182888	chr13:59302475-59312355	36.5522	3.31433	3.46317	5e-05
XM_013962791.1	102191099	LOC102191099	chr3:82556121-82585384	13.5644	6.20464	1.1284	0.0019
XM_013973929.1	102191659	PIM1	chr23:10701924-10706917	16.0587	8.52098	0.914267	0.0019
XM_013962434.1	102186074	ADAMTSL4	chr3:18707315-18717635	3.02026	1.43353	1.0751	0.00335
XM_005679335.2	102186271	POLM	chr4:74761075-74769243	2.28875	1.10661	1.04842	0.0238
XM_005692417.2	102189235	SERTAD3	chr18:48613966-48615229	36.0921	21.6788	0.735399	0.00785
XM_005688620.2	102183249	CD40	chr13:72901422-72912168	3.10446	1.04173	1.57537	0.01545
XM_005695096.2	102182914	CRABP1	chr21:28582173-28589104	90.4974	0.738472	6.93719	0.0001
XM_005675405.2	102182170	TIPARP	chr1:108843183-108872038	51.6725	33.057	0.644438	0.01275
XM_005691549.2	102191451	TRAFD1	chr17:61676068-61694982	29.4022	18.4944	0.668836	0.02915
XM_005694160.2	102175712	CD300E	chr19:55592053-55603110	0.311226	0.862937	-1.47129	0.01005
NM_001286088.1	102183937	INSIG1	chr4:113129656-113140336	13.042	7.27315	0.842518	0.02545
XM_013973214.1	102171661	SERPINA6	chr21:55802995-55827252	1.07412	0.406189	1.40293	0.04635
XM_013965156.1	106502299	LOC106502299	chr7:11383597-11384451	7.151	2.91912	1.29261	0.0139
XM_005691488.2	102190983	LOC102190983	chr17:60989695-60998196	292.905	26.3816	3.47283	5e-05
XM_005686291.2	102186601	IL1R2	chr11:6590243-6627181	0.612135	1.56787	-1.35689	0.02225
XM_013972006.1	102180965	LOC102180965	chr19:41078831-41089618	1.28759	2.87381	-1.1583	0.0309
XM_013964395.1	102168434	SCUBE1	chr5:105178245-105299912	0.953682	0.416842	1.19401	0.0262
XM_013966298.1	102177629	C8H9orf91	chr8:101783120-101808263	9.03682	3.69019	1.29212	0.00055
XM_005678520.2	102179343	LOC102179343	chr3:96402815-96505713	4.41071	2.67525	0.72134	0.0291
XM_005688450.2	102182889	ID1	chr13:59099292-59100325	50.0407	26.9404	0.893332	0.00395
XM_005694681.2	102184555	RAB3C	chr20:20400104-20702356	4.87275	1.33576	1.86707	5e-05
XM_013967191.1	102178669	COL6A5	chr1:149327739-149467847	2.12642	0.82469	1.3665	0.00285
XM_013966677.1	102182594	DLL1	chr9:90093023-90101678	2.5206	1.22093	1.04579	0.0205
XM_013974225.1	102178322	GALR1	chr24:2204710-2215853	3.85091	0.936615	2.03967	0.00325
XM_005688518.2	102178087	MYL9	chr13:63715093-63722066	62.1817	37.3652	0.734796	0.0101
XM_005684468.2	102177164	PRSS35	chr9:10648291-10666035	21.0616	31.1746	-0.56576	0.0419
XM_005676252.2	102182266	DBI	chr2:70319675-70415441	167.691	99.133	0.758365	0.0198
XM_013970441.1	102188788	HHAT	chr16:70286378-70635454	2.45698	1.10558	1.15208	0.04945
XM_005691634.2	102190723	TCN2	chr17:69048618-69063801	18.2049	10.6655	0.771383	0.0101
XM_005688801.2	102174491	LY6E	chr14:12149619-12151109	84.0203	19.2762	2.12391	5e-05
XM_005684663.2	102190040	FHL5	chr9:40171629-40229888	1.17069	0.423954	1.46539	0.0453
XM_005681888.2	102189382	JAKMIP1	chr6:100139203-100263358	0.923035	1.9562	-1.0836	0.02445
XM_005695793.2	102187173	DNASE1L3	chr22:42916786-42937310	2.13951	0.876201	1.28795	0.0242
XM_005677689.2	102191664	ANP32E	chr3:18973462-18987713	14.504	39.6648	-1.45141	0.0011
XM_005698197.2	102169450	IFIT2	chr26:10072068-10080971	97.7931	8.40551	3.54032	5e-05
XM_005676158.1	102185227	RBM43	chr2:44199853-44210337	29.9261	12.1173	1.30433	5e-05
XM_013964897.1	106502250	LOC106502250	chr7:2069516-2071015	9.23975	15.1125	-0.709813	0.02675
XM_005687620.2	102188231	MEDAG	chr12:27764806-27771679	3.3085	0.898346	1.88084	0.0005
XM_013965949.1	102179003	PDCD1LG2	chr8:37872379-37996752	5.16957	1.83145	1.49706	0.001
XM_013977233.1	102190685	LOC102190685	KB011248.1:4880-7616	30.0748	7.27521	2.04749	5e-05
XM_005684773.2	102174474	RPS12	chr9:57587618-57590883	2437.41	4068.67	-0.739206	0.03925
XM_013976064.1	102171848	DHCR7	chr29:46139593-46155230	23.0534	14.135	0.705704	0.03555
XM_013973955.1	106503488	LOC106503488	chr23:25731610-25747845	4.21895	2.30178	0.874132	0.0181
XM_013970341.1	102168932	PLXNA2	chr16:72760698-72973537	4.41014	2.98918	0.561072	0.0402
XM_013968138.1	102168395	LOC102168395	chr2:34921727-34923175	5.02771	2.50304	1.00622	0.019
XM_005689182.2	102171171	ATP6V1C1	chr14:71769665-71796117	29.7331	46.8202	-0.655062	0.0163
XM_005689327.2	102176978	CHMP4C	chr14:90900806-90932080	3.6924	8.29757	-1.16813	0.00375
XM_013974069.1	106501778	LOC106501778	chr23:28971386-28971851	221.205	330.386	-0.57877	0.0265
XM_013973999.1	102177484	LOC102177484	chr23:25783351-25796588	260.801	131.053	0.992797	0.0009
XM_013972517.1	102174875	SUMO2	chr19:55141461-55148536	455.607	683.082	-0.584269	0.03345
XM_005700652.2	102185994	ERCC6L	chrX:71233817-71264549	1.79921	2.99001	-0.732791	0.0497
XM_013976386.1	102184043	GPR174	chrX:65853714-65893592	0.678401	0.0349921	4.27704	0.03595
XM_005699864.2	102183771	PYGM	chr29:40776915-40790879	1.87946	0.920413	1.02996	0.03135
XM_005683223.2	102175678	HAVCR2	chr7:64853158-64867977	4.357	1.17049	1.89623	0.0004
XM_013969259.1	102189414	FAM92A1	chr14:80867973-80893338	22.2073	43.694	-0.976402	0.00055
XM_005685223.2	102190231	IRF9	chr10:20515259-20520621	39.8802	11.3337	1.81505	0.00095
XM_013963266.1	102173810	NAMPT	chr4:44907037-44939173	48.3831	27.543	0.812817	0.00265
XM_013975059.1	102168968	IFIT3	chr26:10090289-10097479	379.553	31.0854	3.60999	5e-05
XM_005682520.2	102184421	UHRF1	chr7:15669170-15703709	2.90231	5.60766	-0.950197	0.0044
XM_013976993.1	106503917	DENND6B	KB010263.1:5224-14291	2.47001	0.552652	2.16007	0.0422
XM_013976983.1	102191129	SHANK3	KB010263.1:311859-340675	3.27061	1.79516	0.865444	0.04965
XM_013973863.1	102179898	CDKN1A	chr23:10228595-10236869	17.4272	38.7521	-1.15294	5e-05
XM_013973873.1	102181636	KCTD20	chr23:10048559-10065849	4.21735	0.000462875	13.1534	0.04955
XM_013967836.1	102171523	FAM228B	chr11:73837522-73872502	6.26943	15.6577	-1.32047	0.0004
XM_005700444.2	102181104	SLITRK4	chrX:45643396-45651205	2.35856	0.325367	2.85777	5e-05
XM_005699173.2	102176667	DDIT4	chr28:26123902-26126022	27.6879	16.4328	0.752673	0.0082
XM_005693149.2	102174871	CA4	chr19:12248788-12252231	17.2438	8.66718	0.992443	0.00665
XM_013968530.1	102183078	HACD1	chr13:30787935-30797842	3.30354	7.20576	-1.12514	0.01205
XM_013962576.1	102187823	LOC102187823	chr3:32723668-32763936	9.53424	17.4501	-0.872048	0.00755
XM_005695052.2	102170638	CTSH	chr21:23037081-23054290	41.9592	62.1057	-0.565737	0.04865
XM_005695715.2	102190741	CNTN4	chr22:23035533-23921034	3.20567	1.45508	1.13953	0.00115
XM_013967835.1	102184848	GULP1	chr2:7821344-8019487	19.4542	33.5559	-0.786482	0.01095
XM_005687438.2	102181402	LCP1	chr12:14127820-14221747	13.1256	22.0484	-0.748287	0.01045
XM_005709532.2	102178054	GTSE1	chr5:107899316-107918286	1.01473	1.85622	-0.871265	0.0457
XM_013968382.1	102177991	RASA3	chr12:82310307-82375828	9.51426	14.0576	-0.56319	0.046
XM_013973768.1	102185793	DEFB112	chr23:21916475-21933122	16.2898	32.643	-1.00281	0.0151
XM_013962650.1	102181257	LOC102181257	chr3:51488774-51505174	39.7743	2.66528	3.89948	0.0374
XM_013965103.1	102170687	PRDX2	chr7:9794301-9797310	232.061	351.907	-0.600689	0.0216
XM_005689299.2	102187332	DPYS	chr14:70499870-70599368	7.96777	2.07669	1.93989	5e-05
XM_013974065.1	102178870	LOC102178870	chr23:28649527-28649920	65.44	136.923	-1.06512	0.00255
XM_013968968.1	102172734	PI3	chr13:71543123-71550101	1.29336	0.304465	2.08678	0.04705
XM_005686730.2	102172907	TMSB10	chr11:49475803-49476486	3644.33	5707.27	-0.647145	0.0409
XM_005700900.2	102191125	CXHXorf36	chrX:87457579-87499873	10.4455	4.89061	1.0948	0.0011
XM_013975694.1	102184594	MSMB	chr28:41519176-41526270	9.65714	0.738515	3.7089	5e-05
XM_013962367.1	102183510	LOC102183510	AJPT01334478.1:299-786	218.376	412.569	-0.91782	0.0017
XM_013975674.1	102187650	PLAC9	chr28:32938493-32940748	23.6217	10.3615	1.18887	0.00145
XM_013968080.1	102179958	FCN1	chr11:104403306-104411929	0.698743	7.82839	-3.48588	5e-05
XM_005683524.2	102172997	HPGD	chr8:6595756-6630476	3.69305	1.04775	1.81752	0.00025
XM_013964888.1	102180480	FLT4	chr7:140991-166707	12.6626	6.12836	1.04701	0.0003
XM_013968006.1	102174943	AIF1L	chr11:99708399-99734069	11.3093	5.49408	1.04156	0.00075
XM_013965158.1	102186518	LOC102186518	chr1:6857886-6859475	1.27935	3.2185	-1.33098	0.01005
XM_005694597.2	102186054	MARVELD2	chr20:10271198-10289040	2.33398	4.10725	-0.815383	0.0397
XM_013974161.1	100860988	TPMT	chr23:36574752-36597554	11.5796	6.46995	0.839754	0.02825
XM_005688294.2	102187144	PHACTR3	chr13:54687157-54876145	1.10762	0.485796	1.18904	0.0393
XM_013974517.1	102175077	MSLN	chr25:620935-628698	5.17262	2.60698	0.988518	0.0424
XM_005680728.1	102168431	LOC102168431	chr5:79593202-79593693	53.8409	2.00804	4.74484	5e-05
XM_005683026.2	102172435	LOC102172435	chr7:47315525-47316414	58.1536	102.319	-0.815138	0.0031
XM_005690372.2	102183894	PRELP	chr16:655119-668790	27.5577	17.2452	0.676258	0.0113
XM_013969363.1	102170890	BAALC	chr14:71627001-71716985	2.72139	7.67456	-1.49574	0.00045
XM_005679076.2	102182192	SEMA3A	chr4:33677079-34230000	3.64655	2.16494	0.752206	0.01825
XM_005681583.2	102186571	CORIN	chr6:64419080-64718769	9.6455	5.24158	0.879854	0.0299
XM_005683188.2	102190510	GM2A	chr7:58755958-58773005	87.13	45.5712	0.935049	0.0012
XM_013971021.1	102172378	KIFC3	chr18:25135814-25167093	5.06199	3.01138	0.749282	0.0255
XM_013972666.1	102180080	DUSP1	chr20:4550738-4553239	30.1841	13.7344	1.13599	0.00045
XM_005696748.2	102184017	LOC102184017	chr23:28970485-28971028	194.432	493.49	-1.34375	5e-05
XM_005687128.2	102183339	RPL35	chr11:94317284-94321491	5137.05	8325.37	-0.696574	0.0441
XM_005684237.2	102172265	S1PR3	chr8:87207609-87220412	16.1137	9.83444	0.712372	0.0081
XM_013973486.1	102187722	SLC26A6	chr22:51010621-51022601	4.06807	6.67918	-0.715327	0.0287
XM_013971904.1	102172383	SLC6A4	chr19:20624623-20646131	1.492	0.65524	1.18715	0.0144
XM_013970309.1	106502980	LOC106502980	chr16:47534218-47534483	3.34053	0	inf	0.0162
XM_013965344.1	102189715	CLSTN2	chr1:125949587-126417622	3.05185	4.72941	-0.631974	0.0442
XM_005701490.1	102185735	LOC102185735	KB010113.1:12666-27381	1.51252	0.56836	1.41207	0.0422
XM_005692745.2	102177186	LOC102177186	chr18:55335700-55340743	0.709851	2.06035	-1.5373	0.04455
XM_013976362.1	106503808	LOC106503808	chrX:60184924-60478850	0.793415	0.299095	1.40747	0.03055
XM_005702084.2	102188588	LOC102188588	AJPT01319635.1:57-517	375.703	132.012	1.50892	5e-05
XM_005676251.2	102181998	STEAP3	chr2:70214905-70266843	4.4814	2.79646	0.680348	0.03315
XM_013963343.1	102177590	HECW1	chr4:75073140-75554907	0.771014	0.325521	1.24401	0.00335
XM_005701281.2	102169375	SERPINE1	KB009997.1:121756-129728	4.69979	12.4239	-1.40244	5e-05
XM_005687550.2	102189595	LOC102189595	chr12:30098346-30098918	67.0193	100.612	-0.58616	0.04235
XM_005683454.2	102186394	LNPEP	chr7:92417069-92471118	71.606	41.8144	0.776082	0.0016
XM_013963414.1	102191205	WNT16	chr4:83345986-83356656	3.67482	1.1908	1.62575	0.00095
XM_005700486.1	102171313	FATE1	chrX:53247930-53254421	3.06556	0.686066	2.15973	0.0013
XM_005678262.2	102171121	NEGR1	chr3:69335421-70349598	0.258301	1.01983	-1.9812	0.0004
XM_013972010.1	102188440	FZD2	chr19:43464323-43466466	3.84391	1.66659	1.20567	0.00845
XM_005686239.2	102172729	BUB1	chr11:1706287-1739648	3.79702	6.55706	-0.788182	0.0148
XM_005694855.2	102191559	ANKH	chr20:57842482-58011285	10.4279	26.062	-1.3215	5e-05
XM_005692048.2	102176452	NDRG4	chr18:25688534-25711749	8.14005	4.93654	0.721537	0.02345
XM_013964465.1	102179178	ZGRF1	chr6:11499169-11554903	3.02796	5.29887	-0.80734	0.00485
XM_013964251.1	102186466	LOC102186466	chr5:94452131-94461775	4.96674	1.71682	1.53256	0.0027
XM_013965996.1	102188590	PRUNE2	chr8:51314103-51609485	1.8435	0.513916	1.84284	0.02325
XM_013971177.1	102169790	LGI4	chr18:44606663-44615366	1.15858	0.427009	1.44002	0.0212
XM_013969855.1	102186137	MYBPC3	chr15:73467994-73486962	1.90823	0.912535	1.06428	0.02175
XM_013969229.1	102170335	SBSPON	chr14:46959760-46989622	5.42232	2.08523	1.37871	0.01935
XM_013972839.1	102185119	C1QTNF3	chr20:39421708-39451633	5.70991	14.4744	-1.34196	0.0032
XM_013968218.1	102187237	SLC7A1	chr12:28716202-28766597	12.4075	7.78702	0.67207	0.03495
XM_005692443.2	102174055	CMTM3	chr18:33637467-33641206	16.9177	30.6145	-0.85568	0.02975
XM_013974989.1	102171212	NPTX2	chr25:37122870-37132553	0.813957	6.84676	-3.0724	5e-05
XM_005676183.2	102169059	HNMT	chr2:58473667-58519394	13.2852	20.0935	-0.596909	0.03815
XM_013964065.1	102169080	MCM5	chr5:71501460-71519243	9.37636	15.6336	-0.737549	0.0136
XM_005684479.1	100860772	RSPO3	chr9:11277134-11371807	84.6587	154.356	-0.86653	0.0017
XM_005677233.2	102186539	LOC102186539	chr3:8947623-8972712	32.0689	18.946	0.759279	0.0033
XM_005679242.2	102185242	AQP1	chr4:62923386-62935343	11.3582	18.5654	-0.708887	0.0404
XM_013968799.1	102168464	ZBP1	chr13:56477531-56488021	29.4364	0.959773	4.93876	0.03435
XM_005678041.2	102175177	LOC102175177	chr3:40474848-40496456	3.80871	11.8921	-1.64263	0.0193
XM_013975251.1	102191568	UCK2	chr3:2829694-2903626	15.7139	25.0437	-0.67241	0.039
XM_005685225.2	102190231	IRF9	chr10:20515259-20520621	21.5192	5.13093	2.06833	0.0061
XM_005691603.1	102182062	CRYBB3	chr17:64953222-64958555	0.93057	0.205089	2.18186	0.04185
XM_005674927.2	102183823	BOC	chr1:56566583-56641147	8.51882	5.72527	0.57331	0.0396
XM_005676378.2	102173239	CDK15	chr2:89618761-89710223	0.0996767	0.772829	-2.95482	0.0252
XM_005696769.1	102189358	LOC102189358	chr23:29414705-29415089	16.439	4.76857	1.78549	0.01005
XM_013969645.1	102184922	LOC102184922	chr15:44101456-44371356	66.1773	9.58923	2.78685	5e-05
XM_005696561.2	102175816	CFB	chr23:25824555-25830455	13.6597	2.30798	2.56522	5e-05
XM_005709559.2	102174895	LOC102174895	chr3:40436134-40456522	35.9079	152.444	-2.08591	0.0003
XM_013975335.1	102177111	NUF2	chr3:5446262-5487919	2.41664	7.78001	-1.68677	0.0032
XM_013971235.1	102175610	LOC102175610	chr18:45589755-45591954	375.612	243.185	0.62719	0.02715
XM_013966018.1	102172715	FANCG	chr8:57822591-57829261	5.78071	2.61093	1.14668	0.0474
XM_005693893.1	102174426	TMEM106A	chr19:42352007-42358874	4.64272	0.963406	2.26875	0.02075
XM_005677468.2	102182362	RPS27	chr3:15489707-15491215	11539.8	21482.9	-0.896576	0.02275
XM_013966198.1	102168539	ROR2	chr8:84182007-84237457	11.7528	7.62384	0.624408	0.04405
XM_005692039.2	102174419	CSNK2A2	chr18:25428404-25463157	18.2638	27.607	-0.596045	0.0382
XM_013974887.1	102169244	QPRT	chr25:26567885-26582629	2.83165	1.02843	1.4612	0.0112
XM_005701822.2	102185827	PAM16	KB010550.1:1669-2206	450.015	1069.75	-1.24923	0.0193
XM_005687561.2	102168738	C1QTNF9	chr12:32041154-32049007	1.51135	4.69754	-1.63607	0.00065
XM_005684782.2	102176607	SGK1	chr9:58891702-59004464	11.5571	5.93398	0.961709	0.00295
XM_005694609.2	102188710	PIK3R1	chr20:11348100-11430326	16.4984	61.2163	-1.89159	0.0184
XM_005681377.2	102178892	DAPP1	chr6:23127840-23183913	0.897311	2.73982	-1.6104	0.03835
XM_005685775.2	102172162	GLDN	chr10:55116677-55151003	21.3633	4.58093	2.22142	5e-05
XM_005696938.2	102183557	RBFA	chr24:502416-516732	9.67901	5.78353	0.742909	0.02585
XM_005684857.2	102177631	ADGRG6	chr9:66274614-66427174	5.20251	9.34163	-0.844466	0.0321
XM_013968978.1	102168469	MMP9	chr13:72803464-72810867	3.50915	15.7854	-2.1694	5e-05
XM_005680739.2	102171693	RASSF8	chr5:81264987-81356367	21.7743	33.745	-0.632049	0.01495
XM_005699091.2	102179546	LRRTM3	chr28:20520695-21977466	0.749204	0.193092	1.95607	0.0195
NM_001285682.1	100860815	IFNG	chr5:44133509-44137625	1.15973	0.266104	2.12373	0.0366
XM_013963784.1	106502091	LOC106502091	chr5:26814767-26817086	3.27369	1.46892	1.15616	0.0315
XM_013970407.1	102183991	ATF3	chr16:68588994-68595464	2.63442	0.99209	1.40894	0.00325
XM_013966722.1	102189402	ARSB	chr10:9605509-9757177	27.1552	15.7312	0.787603	0.00265
XM_005698752.2	102187189	CDKN2AIP	chr27:13142956-13146127	37.5447	22.9594	0.709526	0.01005
XM_005677338.2	102174348	CRABP2	chr3:13176221-13182092	12.8451	20.5556	-0.678311	0.03995
XM_013969986.1	102173675	ACAD8	chr15:78899760-78908976	17.6675	9.0694	0.96202	0.0021
XM_005680252.2	102191020	FAM19A2	chr5:49788396-50353776	1.24944	0.600511	1.05702	0.0466
XM_005696443.2	102180638	TAP2	chr23:6845208-6853178	32.5396	11.8826	1.45335	5e-05
XM_005694918.2	102168302	GABRB3	chr21:1833269-1921393	0.62887	1.58492	-1.33357	0.00155
XM_005694776.2	102168770	EGFLAM	chr20:35677491-35867022	26.4136	16.272	0.69889	0.0376
XM_005698463.2	102173156	MXI1	chr26:29197224-29291141	16.3044	24.9467	-0.613582	0.0193
XM_005698777.2	102171570	MSR1	chr27:19680492-19759650	3.14531	8.88903	-1.49882	0.003
XM_013977224.1	106503969	LOC106503969	AJPT01259642.1:18-427	764.346	361.882	1.07871	0.0063
XM_013965484.1	102186112	PCDH12	chr7:49181852-49193020	1.99384	1.05484	0.918523	0.02385
XM_005686174.2	102174575	CEP128	chr10:87883801-88347475	8.26971	12.546	-0.601324	0.0282
XM_005675134.2	102168579	LPP	chr1:76867496-77552564	45.3317	10.0367	2.17524	0.0028
XM_005681729.2	102172880	JCHAIN	chr6:83248736-83258709	28.6934	41.8646	-0.545015	0.04735
XM_013965386.1	102170555	SLCO2A1	chr1:132932452-132995632	4.37451	2.76919	0.659656	0.03865
XM_013972639.1	102180628	CEP112	chr19:61051711-61358677	26.992	39.5579	-0.551434	0.0334
XM_013972937.1	102179419	LOC102179419	chr21:17825844-17826705	1.45051	0.219576	2.72377	0.01905
XM_013966895.1	102186693	ANKRD31	chr10:6300804-6411205	2.62114	4.15502	-0.664662	0.0329
XM_013963515.1	102174362	TMEM140	chr4:96153249-96172191	28.8588	16.8753	0.774104	0.0324
XM_005681637.2	102177423	SRP72	chr6:69999209-70026037	44.1739	65.3133	-0.564184	0.0317
XM_005692599.2	102183095	LYPD3	chr18:50450647-50455117	0.687255	1.64966	-1.26325	0.0164
XM_005701061.2	102177702	AP1S2	chrX:116018169-116042853	96.6832	259.461	-1.42418	5e-05
XM_005674904.2	102177750	PLCXD2	chr1:55056733-55113984	2.08374	0.80644	1.36954	0.00015
XM_005683693.2	102179284	CD274	chr8:38015901-38045112	21.0405	2.20554	3.25396	5e-05
XM_005675901.2	102171197	ZNF385B	chr2:16438940-16796698	1.56022	2.81288	-0.850304	0.02425
XM_005701209.2	102172615	LOC102172615	KB009928.1:39859-82534	9.5926	4.14837	1.20938	0.0012
XM_005675363.1	102187168	BCHE	chr1:99665136-99743736	14.8784	6.05364	1.29735	0.00015
XM_013964253.1	102189289	C1S	chr5:94532843-94544176	301.558	149.293	1.01429	0.00535
XM_005675028.2	102187626	PARP9	chr1:65453791-65483688	51.8973	10.9228	2.24832	5e-05
XM_013969336.1	102174762	CA2	chr14:87290997-87306812	1.10025	2.42878	-1.1424	0.0303
XM_005701402.2	102168993	LOC102168993	KB010047.1:3712-62073	7.36959	12.4002	-0.750712	0.02995
XM_013969227.1	102185103	RPS20	chr14:33874804-33876205	4231.63	6951.3	-0.716069	0.02585
XM_013975765.1	102190937	CTSC	chr29:6519667-6559896	19.2712	34.1686	-0.826228	0.0061
XM_013973412.1	102182638	TRANK1	chr22:10447424-10523377	68.8833	11.391	2.59626	5e-05
XM_005689084.2	100860871	PENK	chr14:34145672-34146645	61.4635	38.5954	0.671302	0.04725
XM_005682348.2	102179755	C7H19orf66	chr7:11195213-11199468	39.5097	23.4732	0.751191	0.01985
XM_005676611.2	102185961	KCNE4	chr2:110606300-110609570	6.15757	1.66184	1.88958	5e-05
XM_005691308.2	102168661	GLRB	chr17:41705745-41799813	4.70677	2.58813	0.862828	0.01075
XM_013968146.1	102181313	RCBTB1	chr12:16983536-17035038	26.9845	17.477	0.626678	0.02055
XM_005683451.2	102185179	ERAP1	chr7:92173219-92211347	31.3839	10.0448	1.64358	5e-05
XM_013966009.1	102186116	ANP32B	chr8:61504062-61529309	39.7294	59.7279	-0.588198	0.0245
XM_013962585.1	106501943	LOC106501943	chr3:51426361-51427741	6.3523	1.32282	2.26366	0.0305
XM_013966412.1	102173389	RWDD1	chr9:21206322-21215348	89.2947	144.311	-0.692531	0.009
XM_013974480.1	102173143	WDR90	chr25:528215-543094	3.10363	1.7187	0.852643	0.01425
XM_013976128.1	102180922	IFITM5	chr29:48279787-48282024	4.85609	2.03094	1.25765	0.0111
XM_005684103.1	102176960	GKAP1	chr8:75138185-75236220	20.2789	33.0776	-0.705873	0.0339
XM_005682406.2	102170965	RETN	chr7:13027691-13029076	0	1.0252	#NAME?	5e-05
XM_005700512.2	102181759	ABCD1	chrX:54529847-54544488	9.36233	5.58318	0.74578	0.01875
XM_013965283.1	102172890	ANKRD24	chr7:16265762-16282966	1.09599	0.485491	1.17472	0.01305
XM_013972614.1	102176640	LOC102176640	chr19:30904676-30989150	4.39805	1.79877	1.28985	0.0008
XM_013970894.1	102187252	ZNF469	chr18:13195950-13212302	4.06417	2.40807	0.755088	0.00835
XM_013970434.1	102171360	CRB1	chr16:73735577-74002261	1.47621	3.2896	-1.15601	0.01395
XM_013964467.1	102180472	TIFA	chr6:11736289-11737646	24.7519	8.62802	1.52044	5e-05
XM_013969356.1	102190892	RGS22	chr14:74596465-74733192	5.62485	16.5512	-1.55705	0.0012
XM_013970511.1	102186421	MGARP	chr17:18123140-18135405	2.84169	1.35511	1.06834	0.01335
XM_005677204.2	102178123	CD244	chr3:8120178-8156080	1.37302	2.61142	-0.92748	0.0363
XM_005681749.2	102178438	CXCL8	chr6:86039987-86043468	0.499537	1.21249	-1.27931	0.0391
XM_013977025.1	102185826	LOC102185826	KB010308.1:470-9420	12.6103	3.49477	1.85134	5e-05
XM_005690467.1	102171448	BRINP3	chr16:12880133-13361433	11.5864	2.26416	2.35539	5e-05
XM_005679703.2	102169359	NCAPG2	chr4:115432360-115503436	3.41556	5.82699	-0.770627	0.0165
XM_013968044.1	102176539	SARDH	chr11:102994057-103055815	3.88163	1.99187	0.962539	0.0086
XM_005689400.2	102184168	GUCY1A2	chr15:14698924-15110172	3.24484	10.6761	-1.71817	5e-05
XM_013966670.1	102180351	TMPRSS2	chr1:139301993-139350778	8.35288	0.515129	4.01927	0.02945
XM_005697227.1	102177392	RAB31	chr24:41942419-42026297	35.5535	56.7797	-0.675385	0.01355
XM_005686135.2	102188506	LOC102188506	chr10:82821913-82876627	13.9941	21.5719	-0.624335	0.03975
XM_005694547.2	102170360	LOC102170360	chr20:6753217-6760464	72.106	116.718	-0.69484	0.0071
XM_013962595.1	102174895	LOC102174895	chr3:40436134-40456522	11.3281	53.6866	-2.24466	0.0128
XM_013969805.1	102182426	CD44	chr15:62260367-62352409	6.95996	12.9021	-0.890459	0.0031
XM_013968043.1	102175692	ADAMTSL2	chr11:102891524-102919229	2.12684	0.793956	1.42158	0.0023
XM_005685862.2	102175688	TNFAIP8L3	chr10:55528635-55530153	18.6638	9.47622	0.977857	0.0022
XM_005675711.1	102178669	COL6A5	chr1:149327739-149467847	1.01299	0.380824	1.41142	0.0454
XM_005677514.2	102169149	S100A12	chr3:16038725-16040241	4.51247	102.992	-4.51247	5e-05
XM_013962363.1	106501898	LOC106501898	AJPT01332040.1:73-892	21.4051	9.93549	1.10729	0.00815
XM_013970080.1	102186789	KIF26B	chr16:29361907-29686772	3.81019	1.28062	1.57302	5e-05
XM_005677161.2	102190474	APOA2	chr3:7766857-7768125	6.46516	2.42828	1.41275	0.04565
XM_013966264.1	102188220	MUSK	chr8:98222791-98315527	1.01095	2.47267	-1.29036	0.0039
XM_005681335.2	102189197	AIMP1	chr6:17314757-17341598	106.756	171.681	-0.685411	0.00835
XM_013972225.1	102180076	JUP	chr19:41105568-41129026	31.3528	16.762	0.903398	0.01625
XM_013975444.1	102176938	DUSP26	chr27:28003345-28007864	10.4385	17.3841	-0.735853	0.02675
XM_013977308.1	102170144	LOC102170144	AJPT01275019.1:351-2153	183.605	40.8954	2.16659	5e-05
XM_013963213.1	100860959	LOC100860959	chr4:37855694-37988621	1.42096	0.308743	2.20239	0.0067
XM_013968252.1	102183247	DHRS12	chr12:19063584-19094949	10.3775	6.27945	0.724751	0.04995
XM_013970952.1	102182247	WFDC1	chr18:10005190-10031353	55.6724	29.2566	0.928202	0.00145
XM_005688145.2	102190429	LOC102190429	chr13:44115080-44115583	0.743838	423.763	-9.15406	0.0016
XM_005680638.2	102187197	DRAM1	chr5:63540294-63580115	19.2963	7.68614	1.328	5e-05
XM_005692102.2	102174054	CDH5	chr18:33407575-33447980	12.8745	8.7933	0.550042	0.0331
XM_005681385.2	102181105	LOC102181105	chr6:23566504-23585477	2.33389	0.621017	1.91003	0.0032
XM_005702154.1	102190513	LOC102190513	AJPT01336476.1:463-1384	0.852575	0	inf	0.0006
XM_005696445.2	102181173	TAP1	chr23:6861976-6870427	36.1706	9.83488	1.87884	5e-05
XM_013976630.1	102176282	RHBG	chr3:13488200-13500660	7.40808	3.77701	0.971856	0.0212
XM_013966695.1	102185571	LVRN	chr10:4670132-4735695	0.661637	2.66932	-2.01236	0.00045
XM_005693589.2	102184841	TEKT3	chr19:31984711-32019019	3.70053	8.93898	-1.27238	0.0006
XM_005680327.2	102185537	PRIM1	chr5:55186762-55204684	15.3983	25.2152	-0.71152	0.0125
XM_005686485.2	102170879	GPATCH11	chr11:19309930-19325944	34.0387	2.64189	3.68753	5e-05
XM_005686499.2	102174751	CDC42EP3	chr11:19852040-19870556	7.17393	11.631	-0.697139	0.0361
XM_013976951.1	102180387	LOC102180387	KB010185.1:125668-126590	1.84099	0.715327	1.36381	0.04
XM_013968133.1	102182417	BRCA2	chr12:26385101-26437763	4.67878	9.08242	-0.956944	0.00035
XM_013963256.1	102168688	LHFPL3	chr4:43107327-43698366	19.4164	28.8862	-0.573104	0.03105
XM_013973900.1	102182080	CLIC5	chr23:18740443-18791835	2.17072	0.822145	1.40071	0.00085
XM_005684480.1	102179949	CENPW	chr9:12114300-12122634	7.82384	15.9178	-1.02469	0.00545
XM_013966036.1	102182223	CLTA	chr8:58850110-58867650	90.2816	146.175	-0.695193	0.01055
XM_013970972.1	102172181	MLKL	chr18:1492591-1513811	2.12107	0.837537	1.34057	0.00305
XM_005681847.2	102178994	PLAC8	chr6:95011959-95045787	119.113	21.4632	2.4724	5e-05
XM_005695335.2	102191183	LGMN	chr21:54322850-54363252	35.7964	53.8011	-0.587823	0.045
XM_005701695.2	102180845	LOC102180845	KB010343.1:43963-44362	90.614	147.623	-0.70411	0.0297
XM_005694587.2	102181993	LOC102181993	chr20:6847440-6874630	1.98695	4.0814	-1.03851	0.0221
XM_005676206.2	102175723	GPR39	chr2:64171118-64490206	7.27643	2.06553	1.81672	5e-05
XM_013963255.1	102172966	RELN	chr4:42256058-42789189	12.6103	8.36571	0.592044	0.02125
XM_005691926.2	102190252	APRT	chr18:13518349-13520882	27.8182	16.5171	0.752066	0.0185
XM_005694637.2	102172102	CENPK	chr20:13937997-13974841	2.49959	4.78118	-0.935674	0.02775
XM_005684756.1	102169872	ENPP3	chr9:56404539-56492582	0.651607	0.116231	2.48701	0.0041
XM_005699822.2	102172241	ROM1	chr29:38874839-38876159	8.99529	5.01317	0.843445	0.04455
XM_005693780.2	102188973	TOP2A	chr19:39802177-39828481	25.2525	41.6065	-0.720379	0.02215
XM_013962823.1	102181555	PODN	chr3:89646110-89661910	4.45796	7.47675	-0.746029	0.02435
XM_005699055.2	100861361	CDK1	chr28:14401622-14416108	7.0266	13.7015	-0.963431	0.01135
XM_013977109.1	102173085	LOC102173085	KB010476.1:54404-59461	1.02989	0	inf	0.00585
XM_013969498.1	102182328	CADM1	chr15:23979454-24336096	16.5429	26.5694	-0.683555	0.0082
XM_005675030.2	102188085	PARP14	chr1:65507120-65551052	146.072	22.1586	2.72074	5e-05
XM_005694495.2	102177563	ABCA10	chr19:60121393-60174685	5.13764	2.72327	0.915764	0.00265
XM_013970209.1	102169403	AGRN	chr16:48985930-49024785	34.6992	11.8388	1.55138	5e-05
XM_005701093.2	102189658	TMEM27	chrX:116136461-116148604	5.86956	10.4078	-0.826337	0.0368
XM_005674898.2	102175617	KIAA1524	chr1:52024477-52052682	13.0001	20.2342	-0.638279	0.0118
XM_005682906.2	102188764	ATP5D	chr7:39870403-39872596	60.7812	89.7387	-0.562106	0.03045
XM_005683453.2	102186114	ERAP2	chr7:92313774-92357850	24.547	13.5831	0.853736	0.00145
XM_013975397.1	102176298	ENPP6	chr27:13575249-13655322	42.3597	22.9773	0.882485	0.0464
XM_013974704.1	102183202	ZP3	chr25:34416690-34424387	3.972	1.96876	1.01258	0.03475
XM_005692092.2	102190810	ADGRG3	chr18:25067504-25087125	0.852955	0.129219	2.72266	0.00095
XM_005688004.2	102186319	LOC102186319	chr13:32458225-32692990	16.2939	23.9346	-0.554766	0.03355
XM_005699555.1	102173367	VWA5A	chr29:25843831-25875612	85.2799	138.402	-0.698587	0.025
XM_005699882.2	100861120	TM7SF2	chr29:41112777-41117198	13.308	4.08191	1.70498	5e-05
XM_013970371.1	102185203	RALGPS2	chr16:57775111-57898907	35.4014	65.0679	-0.878141	0.0065
XM_013972342.1	102174427	RNF213	chr19:51051104-51174477	56.3988	11.347	2.31336	0.009
XM_005681063.2	102179080	C5H22orf23	chr5:100889133-100897084	0.732424	0.243776	1.58712	0.03315
XM_013972646.1	102174245	GPRC5C	chr19:55810779-55832928	0.92393	0.288814	1.67765	0.02495
XM_013977321.1	102174656	LOC102174656	AJPT01276496.1:32-1485	442.578	775.981	-0.810089	0.0167
XM_013966701.1	102169762	HMGCR	chr10:6509706-6526475	41.8172	27.5511	0.601987	0.02885
XM_013971804.1	102179130	LOC102179130	chr19:13632339-13655875	20.5056	1.96116	3.38624	5e-05
XM_005675461.2	102172487	CP	chr1:116646219-116692612	1.15023	0.165322	2.79857	5e-05
XM_005698310.2	102176933	PYROXD2	chr26:17861023-17885748	1.31586	2.69419	-1.03385	0.0284
XM_013964718.1	102181854	LOC102181854	chr6:86147667-86148474	1.06629	4.04329	-1.92293	0.0313
XM_013969760.1	102188428	SLCO2B1	chr15:50962591-51013823	9.29519	5.20534	0.836493	0.019
XM_013968588.1	102181219	RIN2	chr13:37892490-38095330	20.314	30.5228	-0.587411	0.02785
XM_005676655.2	102173137	LOC102173137	chr2:117570254-117587253	2.82725	0.888702	1.66963	0.0308
XM_005678918.2	102180452	LOC102180452	chr4:8291895-8333087	92.4412	9.9213	3.21994	5e-05
XM_013969785.1	102177736	MYO7A	chr15:53138768-53239308	3.45616	1.81541	0.928876	0.0054
XM_005674871.2	102186156	NXPE3	chr1:44831651-44882199	35.9047	58.1334	-0.695194	0.00655
XM_013964896.1	102182397	ADAMTS2	chr7:1520966-1776538	11.6676	7.26084	0.684294	0.0121
XM_005701350.2	102174470	LOC102174470	KB010018.1:17551-34228	43.5032	18.4041	1.24109	0.00355
XM_013975543.1	102170665	GNG4	chr28:6506347-6567231	0.731868	2.00239	-1.45207	0.00105
XM_005693841.2	102183820	DHX58	chr19:41377766-41387494	33.1545	6.45372	2.361	5e-05
XM_005688851.2	102187506	SQLE	chr14:25595201-25617948	30.6426	18.6613	0.715486	0.01115
XM_005686057.2	102185749	PTGR2	chr10:81308219-81328648	28.0458	17.7557	0.659505	0.03545
XM_013967559.1	102184252	LOC102184252	chr11:20230035-20238395	60.043	25.3037	1.24665	5e-05
XM_005683222.2	102175398	LOC102175398	chr7:64447939-64476412	5.54785	2.17659	1.34986	0.00555
XM_005685222.2	102190231	IRF9	chr10:20515259-20520621	29.4184	6.89509	2.09308	0.00405
XM_013963215.1	106502019	ABCB1	chr4:30405211-30509971	1.32478	0.604979	1.13079	0.02195
XM_005691344.2	102178475	SCARB1	chr17:50507888-50576081	22.9871	10.7896	1.09118	0.00055
XM_013971523.1	102169991	PTGIR	chr18:52196839-52200294	3.49842	0.83457	2.0676	0.00015
NM_001285707.1	100860857	ABCG2	chr6:34761058-34803713	13.5708	26.9009	-0.987154	0.00065
XM_005696655.2	102176375	LOC102176375	chr23:27071718-27074135	4.21522	1.44646	1.54308	0.0033
XM_005681804.2	102191508	CXCL13	chr6:89458490-89464923	1.78213	0.366617	2.28125	0.0193
XM_005701415.2	102173932	LOC102173932	KB010053.1:24246-66082	93.8217	15.2043	2.62545	5e-05
XM_005698194.2	102168687	LOC102168687	chr26:10112658-10121015	846.322	47.9314	4.14216	5e-05
XM_005695156.2	102173973	PML	chr21:32265164-32318482	12.0571	2.03791	2.56472	0.0074
XM_005678330.2	102187732	KANK4	chr3:79697580-79738699	0.653959	0.288759	1.17933	0.0181
XM_005677704.2	102171676	LOC102171676	chr3:19288810-19289262	410.43	774.596	-0.916307	0.0008
XM_005678245.2	102186820	LPAR3	chr3:55873986-55938357	5.06363	2.08706	1.2787	0.00255
XM_005686487.2	102171521	EIF2AK2	chr11:19331615-19356463	268.658	35.9501	2.9017	5e-05
XM_013977082.1	106503930	LOC106503930	KB010400.1:50498-54183	235.059	17.9457	3.71132	5e-05
XM_005676329.2	102185228	LOC102185228	chr2:87702546-87744826	2.90157	4.98506	-0.780779	0.03865
XM_013976088.1	102176502	MRPL23	chr29:47178515-47179862	465.267	741.337	-0.67207	0.02665
XM_013975211.1	102186742	RBM20	chr26:29613164-29807475	0.692019	0.295845	1.22597	0.01495
XM_005680917.2	102187844	CLSTN3	chr5:94396579-94428065	2.03294	0.775484	1.3904	0.0026
XM_013976967.1	102168252	LOC102168252	KB010226.1:35165-37181	0.701429	0.178576	1.97376	0.01315
XM_005685794.2	102177528	DTWD1	chr10:56860159-56878615	15.8838	26.4955	-0.73819	0.0488
XM_013973266.1	102182349	ZNF839	chr21:64051592-64059945	7.85719	4.97716	0.65869	0.03905
XM_013962719.1	106501957	SLC44A5	chr3:65834352-66086681	1.52061	2.89577	-0.929296	0.02335
XM_013969427.1	102168670	PLA2R1	chr2:35709295-35815778	2.15432	3.90571	-0.858356	0.023
XM_005700219.2	102175472	VSIG1	chrX:13842320-13875347	0.895108	0.372862	1.26342	0.025
XM_005696024.1	102175340	PRSS42	chr22:52396592-52401476	1.56518	0.727681	1.10495	0.0291
XM_005677291.2	102180271	CD1D	chr3:11368066-11371893	2.69802	0.808702	1.73822	0.00125
XM_013971607.1	102181713	LOC102181713	chr18:55956890-55959227	5.09195	2.30456	1.14372	0.0054
XM_013968612.1	102184534	LOC102184534	chr13:40700829-40704612	1582.36	1006.24	0.653102	0.0247
XM_005694596.2	102185782	OCLN	chr20:10178940-10226117	4.69396	7.62794	-0.700487	0.028
XM_005698767.2	102168885	MTUS1	chr27:18289157-18414979	8.61405	14.1866	-0.719766	0.0329
XM_005688689.2	102181317	MAFB	chr13:67473417-67475763	15.2612	27.7465	-0.862443	0.0025
XM_013970287.1	106502974	LOC106502974	chr16:47139673-47144518	1.56121	0.535496	1.54371	0.0038
XM_005695678.2	102176835	SCN10A	chr22:11930076-12018655	10.3045	19.2259	-0.899775	0.0045
XM_005690054.2	102187699	PRRG4	chr15:60124014-60142104	3.90468	2.10586	0.890796	0.0091
XM_005684236.2	102171977	CKS2	chr8:86871902-86876755	13.0788	33.4859	-1.35632	0.00075
XM_013973487.1	102188543	LOC102188543	chr22:51047294-51071499	1.83224	1.06803	0.778657	0.02555
XM_013972651.1	102181161	CACNG5	chr19:61758934-61766556	0.850294	0	inf	5e-05
XM_013971551.1	102182435	TRPM4	chr18:54092364-54132559	3.76887	2.36857	0.670118	0.04935
XM_005677808.2	102180361	TTF2	chr3:24102643-24153532	10.2825	6.0226	0.771739	0.00945
XM_013975856.1	102187842	ADAMTS15	chr29:35346290-35370407	5.14174	2.16443	1.24827	0.0005
XM_013973992.1	102168953	TUBB	chr23:26474473-26477283	218.479	329.608	-0.593256	0.0377
XM_005692019.2	102169211	CCL17	chr18:24835200-24838172	0.834988	3.49133	-2.06395	0.0294
XM_013974832.1	102180910	ITGAX	chr25:27446249-27466154	1.04847	2.13356	-1.02497	0.01295
XM_005683455.2	102186958	LIX1	chr7:92541090-92596688	1.72588	0.119892	3.84753	5e-05
XM_005700083.2	102180655	LOC102180655	chr29:48239715-48244948	1396.33	342.53	2.02734	5e-05
XM_013977245.1	102173738	LOC102173738	KB011454.1:826-37296	7.68439	1.6055	2.25891	0.0001
XM_013962821.1	102189540	LRP8	chr3:89398807-89476233	21.2321	10.8456	0.969138	0.0041
XM_013973519.1	102185616	TMIE	chr22:52502581-52507974	0.922187	0.369186	1.32071	0.0443
XM_013975437.1	102187294	STAR	chr27:31986823-31993411	200.988	16.3276	3.62172	5e-05
XM_013974022.1	102179528	FAM46B	chr2:125384536-125391682	3.43246	1.11571	1.62129	0.0004
XM_013973424.1	100861300	TGFBR2	chr22:5057141-5109922	52.4447	33.5597	0.644069	0.013
XM_013963150.1	102168601	ASNS	chr4:12851867-13005360	6.38259	12.1031	-0.923158	0.03405
XM_005686914.2	102183426	TCF23	chr11:71382802-71386926	45.6874	27.8339	0.714951	0.0084
XM_013962869.1	102191758	COL8A2	chr3:105910795-105928204	3.07885	1.86194	0.725586	0.046
XM_005680921.2	102188835	C1R	chr5:94503586-94514678	198.801	100.094	0.989962	0.0004
XM_013967880.1	102177250	GALNT14	chr11:67825883-67902773	3.31404	1.50239	1.14133	0.0137
XM_005697823.2	102181646	AGFG2	chr25:35745973-35766789	4.82394	2.41363	0.999006	0.01685
XM_013975750.1	106503713	LOC106503713	chr29:9064206-9564531	50.4759	109.649	-1.11923	0.0145
XM_013965830.1	102169590	MFAP3L	chr8:1709626-1729281	1.84515	3.76433	-1.02866	0.0036
XM_013971769.1	102180075	TOM1L1	chr19:4607004-4666457	8.75995	14.2311	-0.700055	0.0188
XM_013974706.1	106503587	SOCS1	chr25:9968114-9968657	8.05246	2.77931	1.5347	0.01095
XM_005690488.2	102179404	DUSP10	chr16:22926061-22966377	3.57823	1.60854	1.1535	0.0034
XM_005694710.2	102168666	ESM1	chr20:24068956-24076788	4.4814	1.23488	1.85958	0.0008
XM_013968079.1	102187872	COL5A1	chr11:104431554-104557842	20.5978	14.1251	0.544225	0.03275
XM_013964484.1	102173274	CENPE	chr6:20026686-20103940	4.00416	8.1566	-1.02647	0.00045
XM_005699922.2	102176501	MRPL11	chr29:42308065-42311421	26.8811	42.918	-0.674994	0.03235
XM_005690613.2	102191261	DPT	chr16:33960270-33996923	124.079	392.004	-1.65961	5e-05
XM_005675620.2	102177756	LOC102177756	chr1:137042646-137054742	14.8924	23.3627	-0.649628	0.03015
XM_013974660.1	102181355	PCOLCE	chr25:35707191-35713871	32.986	19.1846	0.781905	0.0043
XM_005678438.2	102168965	TTC39A	chr3:91473896-91508198	7.14399	3.23311	1.14381	0.00205
XM_005700996.2	102182292	EIF2S3	chrX:107991614-108007883	112.611	171.412	-0.606116	0.0325
XM_005684442.2	102191798	HTR1B	chr9:4291291-4294147	1.02979	0.431763	1.25403	0.0294
XM_013968204.1	102175035	PCDH9	chr12:37256287-38421179	8.19189	5.34053	0.617215	0.03325
XM_013973877.1	102175910	ATPIF1	chr2:124316297-124316569	400.746	662.593	-0.725432	0.0227
XM_013971747.1	102172839	SLC27A5	chr18:60964474-60973372	2.34582	1.19273	0.975827	0.02355
XM_013973498.1	102183372	LOC102183372	chr22:50648521-50661645	29.408	17.0248	0.788571	0.00205
XM_013974771.1	102177949	PRSS53	chr25:27232124-27237130	5.0801	2.71581	0.903477	0.0188
XM_005685224.2	102190231	IRF9	chr10:20515259-20520621	22.4065	3.19329	2.8108	0.0024
NM_001285721.1	100860873	CXCL10	chr6:88061190-88201144	671.573	78.1283	3.10363	5e-05
XM_005677426.2	102172585	ADAR	chr3:15013981-15042643	42.7745	14.4169	1.56899	5e-05
XM_013970512.1	102191824	SETD7	chr17:17888084-17934874	23.2633	36.2441	-0.639689	0.01375
XM_005685104.2	102183602	CILP	chr10:11874564-11889813	4.41302	2.53896	0.797525	0.049
XM_005683859.2	102183147	HRCT1	chr8:58592955-58594176	4.03757	1.52175	1.40775	0.0036
XM_013974013.1	102184389	LOC102184389	chr23:26757505-26764070	24.3912	5.19006	2.23254	5e-05
XM_013977036.1	102176224	LOC102176224	KB010339.1:7427-9051	5.76119	10.7077	-0.894206	0.0131
XM_005685523.2	102187322	EHD4	chr10:33677114-33762687	15.9841	10.0424	0.670537	0.0085
XM_005690697.2	102190058	F5	chr16:34832235-34907150	0.302741	0.804999	-1.4109	0.0036
XM_005695154.2	102173973	PML	chr21:32265164-32318482	8.38518	1.76753	2.24611	0.0248
XM_013974856.1	102169447	ELN	chr25:33263382-33298236	21.7141	12.2574	0.824984	0.0015
XM_005677782.2	102173903	REG4	chr3:21438106-21464866	3.55192	0.69843	2.34641	0.00095
XM_005709525.2	102172370	FAM84B	chr14:24356965-24360773	6.4231	3.32936	0.948025	0.0029
XM_005679206.2	102169251	NT5C3A	chr4:61283523-61327231	23.7303	8.46623	1.48694	5e-05
XM_005683183.2	102189207	GPX3	chr7:58541751-58549444	80.5156	50.3206	0.67812	0.01215
XM_005690878.2	102172178	LRRC38	chr16:51627947-51663121	1.27154	3.30491	-1.37803	0.0027
XM_005681376.2	102178892	DAPP1	chr6:23127840-23183913	2.56143	5.01206	-0.968458	0.01845
XM_005696422.2	102173702	LOC102173702	chr23:24337076-24350704	9.6706	1.72488	2.48711	5e-05
XM_013965236.1	102188033	C3	chr7:14276542-14304748	1051.54	426.72	1.30114	0.03015
XM_013977201.1	102174834	LOC102174834	KB010927.1:44731-58332	29.2181	18.1632	0.685846	0.01725
XM_013969714.1	102179793	STARD10	chr15:48891119-48914046	18.3485	6.99165	1.39196	0.0003
XM_013968748.1	102183157	FOXS1	chr13:59298496-59299887	22.7565	2.94286	2.95099	5e-05
XM_013971043.1	102189149	NLRC5	chr18:24424792-24516351	4.35391	1.40721	1.62948	5e-05
XM_005690753.2	102181619	RPL22	chr16:44695582-44702538	1831.53	3670.03	-1.00275	0.00325
XM_013972123.1	102175988	PNMT	chr19:39215647-39217421	2.48854	0.971458	1.35707	0.03925
XM_005686036.2	102180598	DPF3	chr10:80170509-80460922	1.35197	0.781422	0.79089	0.0201
XM_005700747.2	102190393	PLP2	chrX:79324656-79327747	35.0027	57.3596	-0.712568	0.01175
XM_005709548.2	102181625	TRIM25	chr19:7120912-7140975	32.0731	13.5542	1.24262	5e-05
XM_013967548.1	102172271	LOC102172271	chr11:2057378-2062134	1.47862	0.39162	1.91672	0.0307
XM_005701966.2	102189753	LOC102189753	KB012027.1:981-7697	121.316	47.3976	1.35588	5e-05
XM_013972255.1	102174063	FDXR	chr19:55382230-55392240	28.179	16.0544	0.811652	0.03415
XM_013974823.1	102171484	BRI3	chr25:37358508-37365774	74.1689	140.646	-0.923184	0.00145
XM_005699907.2	102172517	C29H11orf68	chr29:41838999-41840408	16.2838	10.4436	0.64082	0.04625
XM_005676726.2	102169636	TINAGL1	chr2:121325227-121335565	17.8512	11.5044	0.633832	0.0396
XM_013967752.1	106502633	LOC106502633	chr11:82474829-82478145	5.8059	1.63518	1.82807	0.0008
XM_013962745.1	102178500	PTGER3	chr3:70688876-70780331	0.847657	0.130394	2.70061	0.02985
XM_005686175.2	102174848	TSHR	chr10:88362594-88543908	1.66583	0.682696	1.28693	0.00715
XM_005696042.2	102179993	LOC102179993	chr22:52940838-52947040	2.26097	4.86525	-1.10557	0.00505
XM_005675309.1	102173610	GHSR	chr1:93236591-93240373	1.04795	0.22436	2.22368	0.0048
XM_013974737.1	102189002	TFR2	chr25:35687770-35699667	4.42956	1.6626	1.41372	0.00075
XM_005680893.2	102177874	MFAP5	chr5:93038124-93050215	7.13729	1.95691	1.8668	0.0003
XM_013973969.1	106501748	LOC106501748	chr23:26782339-26783872	3.9815	9.84948	-1.30674	0.02505
XM_013975736.1	102176856	FAT3	chr29:1494901-2140805	3.31456	0.768434	2.10882	5e-05
XM_005699870.2	102185812	BATF2	chr29:41004273-41011281	4.03415	0.365783	3.4632	0.0367
XM_013974308.1	102180002	CNDP1	chr24:3978602-4021628	2.08495	0.750395	1.47429	0.0377
XM_005683497.2	102183596	STARD4	chr7:106486331-106495657	19.8317	13.4139	0.564081	0.0457
XM_013976917.1	102173458	LOC102173458	KB010086.1:4123-12911	14.4875	4.772	1.60214	0.00065
XM_013963768.1	102180462	IGFBP6	chr5:26137782-26141348	390.377	213.605	0.869922	0.001
XM_013972698.1	102186801	NPM1	chr20:3210266-3221347	551.267	1001.78	-0.861738	0.01185
XM_005683717.2	102186592	PIP5K1B	chr8:43549491-43906658	7.01415	2.90454	1.27196	0.0119
XM_005686416.2	102173096	ASTL	chr11:2420909-2435076	1.27066	0.526145	1.27204	0.04765
XM_005686575.2	102172730	MSH2	chr11:29277854-29362666	30.9314	51.0954	-0.724124	0.0044
XM_005699315.2	102172035	MMRN2	chr28:39055470-39070495	15.3153	8.87134	0.787753	0.00515
XM_005682119.2	100861214	INSL3	chr7:4878117-4881099	121.121	67.8277	0.836506	0.00305
XM_005693870.2	102168295	AOC3	chr19:42034520-42040563	14.3423	9.81695	0.546935	0.04905
XM_013969495.1	102188154	GRAMD1B	chr15:32332004-32523964	9.2065	2.91158	1.66085	5e-05
XM_005689061.2	102179495	KCNB2	chr14:46408025-46865077	0.794713	0.206588	1.94368	0.00285
XM_013973043.1	102189905	CSPG4	chr21:30866331-30901836	3.52224	1.51605	1.21618	0.00025
XM_013974404.1	102186169	E2F2	chr2:128520295-128537390	0.66116	1.30391	-0.979776	0.0292
XM_005681572.2	102183675	GABRG1	chr6:62717793-62804187	3.38543	5.84452	-0.787745	0.01005
XM_013963086.1	102188915	SNED1	chr3:116180423-116198936	6.72917	11.747	-0.803797	0.0046
XM_005674994.2	102178947	GTF2E1	chr1:63958807-64000121	27.9024	15.8303	0.817696	0.00355
XM_005682380.2	102187938	TMEM205	chr7:12253124-12255603	9.77658	5.11944	0.933342	0.04675
XM_013971788.1	106503180	LOC106503180	chr19:13668713-13681245	22.436	3.21755	2.80178	0.0001
XM_005685229.2	102191527	PSME2	chr10:20531868-20535774	88.2733	51.1279	0.787866	0.00455
XM_005698389.2	102174272	LOXL4	chr26:17734435-17756004	2.71776	0.900953	1.59289	0.00055
XM_013973958.1	102174446	LOC102174446	chr23:25748168-25779868	7.75692	4.09412	0.921929	0.0054
XM_005678230.2	102181829	AK5	chr3:63725856-63994936	17.0259	8.65809	0.975611	0.0066
XM_013970344.1	102190443	IRF6	chr16:71144536-71156612	1.20797	0.466383	1.373	0.01595
XM_013970500.1	102178671	TFCP2L1	chr2:72198852-72267540	0.917307	0.296998	1.62695	0.00035
XM_013973259.1	102186814	LOC102186814	chr2:117789502-117882797	65.8244	10.531	2.64398	5e-05
XM_013966309.1	102182975	TRAF1	chr8:108287288-108308371	8.49118	5.38967	0.655768	0.02705
XM_013976428.1	102174640	KIF4A	chrX:72706492-72833635	3.43839	5.78937	-0.75167	0.02035
XM_013972851.1	102175716	MYO10	chr20:55799346-56031424	33.2506	21.3242	0.64089	0.01435
XM_013977086.1	106503931	LOC106503931	KB010422.1:27073-29769	6.19154	3.78188	0.711194	0.03945
XM_005687825.2	102186409	LOC102186409	chr13:6833057-6959084	1.9876	6.17049	-1.63436	0.0082
XM_013970922.1	102186712	KLHDC4	chr18:12711805-12743691	15.2713	7.09024	1.10691	0.00065
XM_013969902.1	102172303	LRP1B	chr2:53950364-56134849	1.99903	0.600889	1.73413	5e-05
XM_013971041.1	102168287	MMP15	chr18:25353965-25374057	4.49246	2.273	0.982906	0.0103
XM_005676365.2	102169919	CASP8	chr2:89134025-89158665	14.3184	6.55154	1.12797	0.02095
XM_013966590.1	102187136	SASH1	chr9:71220256-72248861	31.4248	45.4994	-0.533945	0.03945
XM_005693243.1	102184087	LGALS9	chr19:18698320-18716699	26.3622	7.21244	1.86991	5e-05
XM_013963909.1	102189281	GPR182	chr5:54876298-54878222	0.972155	0.328571	1.56498	0.02835
XM_005691198.2	102173593	PRMT9	chr17:10299974-10335561	17.7844	40.5106	-1.18769	5e-05
XM_005701085.2	102187665	LOC102187665	chrX:116698029-116698909	526.573	772.578	-0.553048	0.0455
XM_005680220.2	102181190	RASSF3	chr5:47608304-47617443	18.2731	27.8262	-0.60672	0.02275
XM_013966541.1	102174395	NHSL1	chr9:62801616-62872343	2.96531	1.73974	0.769316	0.0272
XM_005698585.2	102178789	CPXM2	chr26:41856321-41993077	5.09707	2.26966	1.16719	0.00335
XM_013966188.1	102170422	NOL8	chr8:82045300-82070331	0.000137916	1.90777	-13.7558	0.0468
XM_005685483.1	102176047	BUB1B	chr10:32143095-32193896	6.67741	10.1834	-0.608857	0.04705
XM_005698778.2	102172034	SGCZ	chr27:20616051-21727973	1.57462	0.583351	1.43257	0.0426
NM_001285765.1	100861171	MMP14	chr10:21501071-21509375	55.8913	97.919	-0.808966	0.00315
XM_005699134.2	102190200	TSPAN15	chr28:23556085-23612867	1.95528	4.86012	-1.31362	0.00195
XM_013975171.1	102168600	OPALIN	chr26:16086494-16100474	2.79449	5.92812	-1.08499	0.0056
XM_005684477.2	102178542	ECHDC1	chr9:11132244-11188251	3.31971	10.1429	-1.61133	0.02305
XM_005698373.1	102169451	TMEM180	chr26:21440407-21446500	8.59906	5.48012	0.649973	0.04615
XM_005685097.2	102181502	PTGER2	chr10:11545631-11557828	5.11465	2.36151	1.11492	0.00315
XM_013972236.1	102183820	DHX58	chr19:41377766-41387494	23.0981	2.52279	3.19469	0.0001
XM_013966327.1	102187049	MB21D1	chr9:136754-159384	21.7294	10.2778	1.08012	0.003
XM_005688330.2	102173481	PSMF1	chr13:57880436-57922844	40.4795	23.3864	0.791522	0.00945
XM_005694926.2	102170467	LRRC28	chr21:5291129-5459628	20.0535	2.77813	2.85167	0.0442
XM_005689374.2	102175316	ANGPTL5	chr15:5873597-5889627	27.5131	17.5684	0.64713	0.03195
XM_013976112.1	106503773	IRF7	chr29:47942834-47944946	40.5373	2.71272	3.90144	5e-05
XM_013966142.1	102184432	KIAA1161	chr8:73911935-73919913	5.71061	3.71667	0.619632	0.04965
XM_005684096.2	102175293	CCL21	chr8:74244701-74245953	119.17	63.1861	0.91534	0.00095
XM_005684187.2	102174120	SYK	chr8:85083657-85189282	1.02207	3.14646	-1.62223	0.0225
XM_013971866.1	106503194	LOC106503194	chr19:22942334-22950326	0	8.63391	#NAME?	0.00975
XM_005680666.2	102175654	PVALB	chr5:72720061-72739224	4.55385	14.2636	-1.64718	0.00545
XM_013962392.1	106501926	LOC106501926	AJPT01337465.1:551-2167	37.5831	16.5033	1.18733	0.0233
XM_005699148.2	102170488	PALD1	chr28:24478976-24521907	5.34876	2.72073	0.975209	0.00215
XM_005697883.2	102173150	BAIAP2L1	chr25:37308797-37357257	1.87745	4.2874	-1.19133	0.0054
XM_005682479.2	102172348	MCEMP1	chr7:13036629-13040242	0.147717	0.880913	-2.57616	0.0036
XM_005686181.1	102176800	LRRC74A	chr10:84178996-84208059	0.660581	1.38784	-1.07104	0.04075
XM_005686000.2	102171343	VTI1B	chr10:75540185-75597305	60.8387	93.0205	-0.61256	0.031
XM_005698298.2	102173994	HOGA1	chr26:17165747-17187663	2.86405	1.37298	1.06075	0.03655
XM_005693205.2	102172655	LOC102172655	chr19:14149000-14172844	7.07428	1.57463	2.16758	5e-05
XM_005680092.2	102181566	KRT18	chr5:26256036-26259513	4.26017	11.5707	-1.44149	0.00045
XM_013963224.1	102172485	ILDR1	chr1:64971896-64996096	0.841727	0.230006	1.87168	0.0005
XM_013964825.1	102176511	SORCS2	chr6:110759390-110943155	8.43765	4.96561	0.76487	0.01555
XM_013962714.1	102181829	AK5	chr3:63725856-63994936	6.292	1.41954	2.1481	0.02025
XM_005693837.2	102182826	CNP	chr19:41273722-41279448	40.2031	18.5665	1.1146	5e-05
XM_005687034.2	102190797	RSAD2	chr11:88814685-88827370	306.788	13.8393	4.4704	5e-05
XM_005696612.2	102188814	LOC102188814	chr23:26646362-26680071	152.368	62.7004	1.28102	0.00025
XM_013974345.1	102169348	CDH19	chr24:10220609-10296481	1.75593	0.824928	1.0899	0.0144
XM_005694986.2	102170092	UNC45A	chr21:19647273-19661772	10.6479	6.34858	0.746062	0.02875
XM_013974351.1	102177948	APCDD1	chr24:42297895-42315158	11.3729	21.5226	-0.920252	0.0043
XM_013963533.1	102178510	PARP12	chr4:100561262-100603479	33.6675	8.50987	1.98415	5e-05
XM_013962332.1	106501856	LOC106501856	AJPT01317478.1:4-483	89.3932	20.9596	2.09255	5e-05
XM_005689359.2	102170069	MMP13	chr15:4657292-4668608	0.374242	2.96082	-2.98395	0.0017
XM_013968213.1	102183454	LOC102183454	chr1:24614851-24616184	4.92976	8.3406	-0.758632	0.04315
NM_001285670.1	100860807	KITLG	chr5:17607322-17713886	25.2712	17.577	0.523803	0.0479
XM_013963165.1	102176295	DGKB	chr4:20275586-21146996	1.30759	2.82797	-1.11286	0.03665
XM_013969775.1	102184455	UCP2	chr15:49982383-49987842	4.88456	9.35012	-0.936756	0.021
XM_013968474.1	102170613	PFKFB3	chr13:10525170-10605397	3.25261	5.58803	-0.780742	0.033
XM_005696425.2	102174444	LOC102174444	chr23:24398559-24420308	10.0135	17.7756	-0.827954	0.03905
XM_005683802.2	102190784	PSAT1	chr8:52868697-52896442	6.17056	11.2161	-0.8621	0.00725
XM_013977276.1	102175397	LOC102175397	AJPT01267586.1:44-1450	6.90182	1.33466	2.3705	0.00055
XM_013968893.1	102191350	AHCY	chr13:61712962-61728706	26.8532	80.653	-1.58664	5e-05
XM_013968743.1	102175417	CTSZ	chr13:55361327-55370063	34.2776	52.1028	-0.604095	0.03805
XM_005698610.1	102187832	TDRD1	chr26:33048556-33125020	1.02251	0.477734	1.09783	0.01945
XM_005697862.2	102191577	TRIM4	chr25:36235334-36251748	16.4913	8.06664	1.03166	0.0003
XM_013974715.1	102168874	LOC102168874	chr2:132226923-132229919	99.0907	60.5866	0.709752	0.00745
XM_005695943.1	102176743	UBA7	chr22:50183084-50192167	50.9321	4.75834	3.42005	5e-05
XM_013972152.1	102189343	EZH1	chr19:41920238-41950074	5.256	0.000108421	15.565	0.0462
XM_005694739.2	102176561	HMGCS1	chr20:31290645-31313188	88.2954	49.3518	0.839235	0.01705
XM_005677513.2	102168876	S100A8	chr3:16018872-16019899	1.31138	32.1547	-4.61587	0.00015
XM_013963565.1	102190101	EZH2	chr4:108364689-108398714	4.78404	7.80908	-0.706922	0.03905
XM_005689361.2	102170620	MMP1	chr15:4803676-4812726	0.331086	2.01275	-2.60389	0.00645
XM_005686454.2	102184445	BOLA3	chr11:10355310-10360404	18.1265	30.0765	-0.730537	0.0381
XM_013976877.1	102178408	ADAM15	chr3:14587286-14596108	16.5545	9.22142	0.844159	0.0024
XM_005699335.2	102178514	GDF10	chr28:39748543-39761063	1.55899	4.53691	-1.5411	0.00035
XM_005689174.2	102168840	RIMS2	chr14:70713549-71204830	0.374869	1.2034	-1.68266	0.04825
NM_001285538.1	100861185	ITGB2	chr1:142413354-142443534	4.59217	8.10583	-0.819783	0.02935
XM_005699426.2	102181655	NOX4	chr29:5251871-5432690	1.55524	3.0113	-0.953249	0.01245
XM_005696755.1	102185882	LOC102185882	chr23:29175155-29175603	45.5875	86.0575	-0.916663	0.0079
XM_005700361.2	102172042	TENM1	chrX:32074064-32951718	9.56799	5.78853	0.725018	0.0051
XM_005696446.2	102181449	PSMB9	chr23:6871242-6877910	92.7398	32.021	1.53417	5e-05
XM_013971495.1	102179410	RASIP1	chr18:53789501-53802978	4.41262	2.32167	0.926473	0.0167
XM_005677878.2	102173801	MOV10	chr3:28513761-28540667	8.30491	3.54352	1.22878	0.0224
XM_005690947.2	102191823	RNASEL	chr16:61258665-61273822	27.9092	12.0854	1.20748	5e-05
XM_005695157.2	102175528	STOML1	chr21:32321008-32330178	7.8203	2.52966	1.62828	0.0006
XM_005687395.1	102190528	TDRD3	chr12:432970-605420	21.6607	33.7768	-0.640953	0.01515
XM_013969813.1	102180518	EIF3M	chr15:59919624-59934315	344.183	544.421	-0.661547	0.0231
XM_005696573.2	102179147	SAPCD1	chr23:25978121-25980080	1.80688	4.16731	-1.20561	0.01785
XM_005709644.2	102176709	MRPL17	chr15:44391964-44393471	47.0535	70.4674	-0.582653	0.03375
XM_005678197.2	102174179	IFI44	chr3:62627566-62647249	70.9725	6.22493	3.51113	0.00055
XM_005684015.2	102179386	STC1	chr8:69220044-69234648	16.2494	7.3582	1.14296	0.0001
XM_005694779.2	102168770	EGFLAM	chr20:35677491-35867022	8.23055e-05	16.6529	-17.6264	0.01435
XM_013963159.1	102186179	THSD7A	chr4:17360212-17848796	1.58187	0.912487	0.793752	0.03475
XM_013967623.1	102170983	EVA1A	chr11:43541791-43624078	2.51701	0.988851	1.34789	0.00985
XM_005690659.2	102179583	DHRS3	chr16:38730735-38779794	147.014	95.7924	0.617967	0.0177
XM_013962345.1	106501870	LOC106501870	AJPT01324244.1:9-632	1202.81	595.435	1.0144	0.00025
XM_005695962.2	102181442	GPX1	chr22:50518690-50519685	206.254	308.712	-0.581841	0.01945
XM_013975603.1	102186835	LOC102186835	chr28:32468080-32597106	4.09308	7.66661	-0.905402	0.0466
XM_005685715.2	102181396	AQP9	chr10:48287857-48338922	1.24921	0.422612	1.56361	0.01065
XM_013967864.1	102189688	CMPK2	chr11:88846253-88860201	102.54	9.05436	3.50143	5e-05
XM_013969192.1	102168647	VCPIP1	chr14:41408280-41437194	26.6217	17.6387	0.59386	0.0191
XM_005684668.2	102168261	EPHA7	chr9:43709925-43921089	16.3959	6.462	1.34329	0.00045
XM_005696239.2	102171667	HMGA1	chr23:8019101-8024319	1.84646	6.05132	-1.71249	0.0011
XM_013969483.1	102185939	C1QTNF5	chr15:28183371-28184160	7.71742	3.81233	1.01745	0.02395
XM_005696225.2	102191658	TAPBP	chr23:7167141-7177208	24.2913	15.2875	0.668089	0.01215
XM_005675253.2	102179703	IGF2BP2	chr1:79782478-79945500	1.90512	0.706481	1.43116	0.00195
XM_013973990.1	102186443	MAP3K6	chr2:125098097-125107466	4.67018	2.50552	0.898367	0.00915
XM_005695991.2	102188810	PFKFB4	chr22:51081926-51115679	9.96963	6.19432	0.686593	0.04405
XM_013966567.1	102190418	AIG1	chr9:67018045-67275308	21.5205	35.0766	-0.704801	0.0113
XM_013963733.1	102176587	ITGA5	chr5:24931247-24952107	9.91263	6.64841	0.576258	0.0379
XM_013967547.1	100861236	IL18R1	chr11:7016056-7049404	1.87934	3.22097	-0.777267	0.0473
XM_013971264.1	102177651	FHOD1	chr18:34139633-34156203	4.71996	3.00617	0.650848	0.0477
XM_013968816.1	102172733	GDF5	chr13:62749354-62753858	2.19665	1.09241	1.00779	0.02465
XM_013964184.1	102169565	PLEKHA5	chr5:87926511-88184338	19.1182	31.1662	-0.705037	0.00605
XM_005699657.2	102177413	SLC15A3	chr29:36070275-36081245	53.4126	17.5648	1.60449	5e-05
XM_005676153.2	102184100	TNFAIP6	chr2:44093793-44111575	26.6093	9.9621	1.41741	0.00035
XM_005698827.2	102186829	ASH2L	chr27:31956668-31986059	17.4588	10.8343	0.688343	0.00995
XM_005678985.2	102176295	DGKB	chr4:20275586-21146996	1.07556	3.72426	-1.79187	0.00095
XM_005680057.2	102169459	ANO6	chr5:33646211-33820472	30.944	49.6997	-0.683575	0.00825
XM_005686096.2	102171520	FOS	chr10:82535994-82539414	22.4967	9.72668	1.2097	0.0004
XM_005697415.1	102188727	THOC6	chr25:2453072-2455900	4.53623	9.1017	-1.00464	0.01125
XM_005701390.2	102188580	COL9A3	KB010037.1:18560-55897	10.5563	3.82847	1.46326	0.00135
NM_001285702.1	100860848	TNFSF13B	chr12:79020170-79049928	3.50018	1.26373	1.46974	0.011
XM_013972430.1	102187163	CACNA1G	chr19:35250693-35312541	1.03137	0.512901	1.00782	0.01265
XM_013962720.1	106501958	LOC106501958	chr3:68623461-68624634	4.46258	2.02925	1.13693	0.02895
XM_013971447.1	102187344	FTL	chr18:53973245-53973870	443.623	821.516	-0.888955	0.0013
XM_013966240.1	102174302	LOC102174302	chr8:88860234-89146196	11.9773	6.85443	0.805194	0.01295
XM_005696761.2	100860991	TRIM38	chr23:29192104-29206887	13.351	5.92957	1.17095	0.04585
XM_013965072.1	102186577	ADGRE3	chr7:8193146-8255168	0.111922	0.751741	-2.74774	0.0108
XM_013966010.1	100860925	COL15A1	chr8:62344940-62425105	20.515	14.2554	0.525167	0.04345
XM_013974529.1	102169819	ARHGDIG	chr25:255246-260654	2.17504	0.840823	1.37117	0.02195
XM_013974149.1	102186920	PHACTR1	chr23:40447229-40682915	4.00085	2.23902	0.83744	0.04385
XM_013976873.1	102189388	OGFR	KB010037.1:12362-17650	26.3344	15.1799	0.794785	0.0047
XM_013976661.1	102175075	LOC102175075	chr3:13597577-13624292	23.6357	49.1686	-1.05677	0.00045
XM_005690644.2	102175502	MYOC	chr16:36760203-36774398	137.282	72.4362	0.922362	0.00065
XM_013974527.1	102169239	FAM234A	chr25:229931-242697	12.4763	7.29173	0.774859	0.0183
XM_005678576.2	102171483	CDC20	chr3:99082615-99086604	6.18065	10.9291	-0.82234	0.0171
XM_013976237.1	102177700	LONRF3	chrX:22912371-22947630	12.0375	6.0859	0.983992	0.0006
XM_013968053.1	102172636	NOTCH1	chr11:102396332-102450248	6.96211	3.8882	0.840422	0.00585
XM_005676663.2	102174608	SP110	chr2:117601733-117733708	32.8635	13.1404	1.32248	0.04985
NM_001285711.1	100860864	S-LZ	chr5:43048414-43053555	3.86549	12.1257	-1.64934	0.0066
XM_005682453.2	102187395	ICAM4	chr7:11348099-11349397	0.127415	0.755932	-2.56872	0.0451
XM_005690462.2	102169205	RGS1	chr16:10499066-10503146	3.57055	1.29727	1.46067	0.0066
XM_013973816.1	102186729	ANKS1A	chr23:8640271-8738663	35.9838	24.2518	0.569257	0.0254
XM_013967849.1	102179293	FAM49A	chr11:80737414-80796745	10.0806	15.5095	-0.621569	0.02395
XM_013971115.1	102190811	LOC102190811	chr18:49235592-49249378	0.554443	2.16885	-1.96782	0.00035
XM_005696750.2	102184572	LOC102184572	chr23:29054579-29061718	71.713	129.868	-0.85674	0.0027
XM_005698161.2	102182190	DKK1	chr26:5955941-5958724	7.08617	0.603314	3.55402	5e-05
XM_013963560.1	102184120	LOC102184120	chr4:103417402-103430762	1.73672	0.843228	1.04237	0.02035
XM_005691940.2	102171182	CENPBD1	chr18:14244808-14247738	1.10456	0.579005	0.931822	0.04825
XM_005690514.2	102185109	CNIH4	chr16:25216525-25227502	102.423	150.64	-0.55656	0.04
XM_005694376.2	102176361	LOC102176361	chr19:49325136-49326786	1.64273	0.299651	2.45474	0.0091
XM_013965029.1	102181858	LOC102181858	chr7:7018315-7042790	14.8895	7.48901	0.991444	0.0022
XM_013972341.1	102174427	RNF213	chr19:51051104-51174477	96.0911	16.4122	2.54963	0.0001
XM_005683399.2	102169475	HAPLN1	chr7:79589806-79668291	2.30003	4.44878	-0.951755	0.02445
XM_005684443.2	102168451	MEI4	chr9:4576869-4770190	2.8826	1.05423	1.45118	0.0052
XM_005681607.2	102169269	SGCB	chr6:65981698-66000407	19.4271	28.7168	-0.563821	0.0291
XM_013968211.1	102169632	THSD7B	chr2:58865169-59559694	1.22234	2.43004	-0.991332	0.0061
XM_005678387.2	102178591	DIO1	chr3:88808994-88828852	3.23918	1.72281	0.910866	0.04465
XM_013972137.1	102169332	RNF157	chr19:54310132-54388454	5.19796	7.93426	-0.610149	0.03255
XM_013977218.1	102184901	LOC102184901	KB011086.1:14361-15202	762.265	430.292	0.824977	0.0141
XM_013975297.1	102169730	DMBT1	chr26:40800071-40864044	2.13055	10.467	-2.29655	5e-05
XM_013966499.1	102184625	MRAP2	chr9:52063810-52117442	0.000527667	1.31853	-11.287	0.0359
XM_005678249.2	102188998	IFI44L	chr3:62662417-62682078	306.556	28.9895	3.40254	5e-05
XM_013963363.1	102188652	MTURN	chr4:63678389-63698242	32.0662	47.3706	-0.562938	0.03015
XM_005709376.2	102173745	MYCT1	chr9:75784009-75800372	12.4887	7.53512	0.728922	0.01925
XM_005684620.2	102172355	MAN1A1	chr9:18779544-18954772	45.4776	70.6453	-0.635438	0.0184
XM_005685250.2	102173746	SLC7A8	chr10:21209643-21262367	0.353707	1.02364	-1.53309	0.03695
XM_005692862.2	102189612	MYBPC2	chr18:55016512-55043061	12.8239	19.901	-0.633999	0.0166
XM_013967711.1	102184733	CD8B	chr11:47525483-47540783	25.6808	47.8227	-0.897008	0.00175
XM_013965116.1	100860917	ANGPTL6	chr7:11199565-11202878	1.19946	0.256119	2.22749	0.0182
XM_005697735.2	102180100	ITGAM	chr25:27386819-27430461	1.653	3.6987	-1.16193	0.00275
XM_013965479.1	102190128	LOC102190128	chr7:48462474-48467570	1.62569	5.36255	-1.72187	5e-05
XM_005676837.2	102176181	NCMAP	chr2:127529325-127554811	1.1034	0.395981	1.47845	0.02885
XM_005680938.2	102169566	CDCA3	chr5:94725278-94727802	4.8094	9.99669	-1.05559	0.0091
XM_005699001.1	102172868	ZP4	chr28:8766505-8773751	2.47847	0.811967	1.60996	0.0041
XM_005676827.2	102173139	STMN1	chr2:126346235-126374088	187.751	308.869	-0.718176	0.00365
XM_013968275.1	102177448	EPSTI1	chr12:10932349-11015270	82.2789	26.6598	1.62586	5e-05
XM_005695748.2	102175337	FRMD4B	chr22:32022693-32221848	8.84359	5.34762	0.725734	0.0088
XM_005700420.2	102170678	FHL1	chrX:38799036-38841328	35.0691	59.7875	-0.769641	0.0035
XM_013966743.1	102182040	RASL12	chr10:11704906-11729229	11.3805	7.0581	0.689212	0.02255
XM_013963644.1	102184499	PHLDA1	chr5:5142739-5148293	7.79408	13.1199	-0.751302	0.00725
XM_005683750.2	102170318	C8H9orf85	chr8:46775600-46838794	20.2305	37.1037	-0.875031	0.01475
XM_013970182.1	102169206	FBXO2	chr16:39648891-39651817	1.19098	0.470349	1.34035	0.02475
XM_005693746.2	102180696	PPP1R1B	chr19:39177554-39184239	7.70851	12.5345	-0.701381	0.04545
XM_005674948.2	102189071	LSAMP	chr1:59083879-59792817	3.50665	1.85681	0.917269	0.00985
XM_013977158.1	102170601	RNPEP	KB010628.1:146095-154616	16.6989	10.06	0.731118	0.01995
XM_005689800.2	102170165	LOC102170165	chr15:45456684-45476611	4.17478	0.884282	2.23912	5e-05
XM_013963078.1	102186926	LOC102186926	chr3:115842652-115872467	0.701879	1.42919	-1.02591	0.04205
XM_005676155.2	102184384	NMI	chr2:44170166-44189951	88.0389	44.9813	0.968816	0.00065
XM_013963597.1	102178210	MFI2	chr1:69951809-69976628	4.39489	2.07403	1.08339	0.005
XM_013962299.1	106501815	LOC106501815	AJPT01295259.1:4-258	201.31	73.1889	1.45973	0.0053
NM_001285627.1	100860770	RSPO1	chr3:104492511-104507630	2.62214	1.24957	1.06931	0.0434
XM_013964119.1	102180290	USP18	chr5:73523884-73558283	43.8972	7.30972	2.58624	5e-05
XM_013965857.1	102178726	LOC102178726	chr8:10112251-10117485	10.8252	17.5039	-0.69329	0.02975
XM_013967793.1	102168269	LBH	chr11:68524597-68547363	28.7378	18.7787	0.613856	0.02065
XM_005675308.2	102173335	TNFSF10	chr1:93189649-93208608	126.238	11.9766	3.39786	5e-05
XM_005686240.2	102173012	MALL	chr11:1906956-1939939	0.77511	0.277073	1.48413	0.02785
XM_005686784.2	102172361	CCT4	chr11:59402023-59414523	90.7247	128.575	-0.503042	0.04805
XM_013973968.1	102184105	LOC102184105	chr23:26700910-26705444	2.3048	0.820201	1.49059	0.019
XM_013968797.1	102183644	CDCA7	chr2:22668189-22678072	2.30657	3.86886	-0.746157	0.04445
XM_005693480.2	102181334	ASGR1	chr19:26195117-26198493	3.27555	9.42263	-1.52439	0.0014
XM_005701528.1	102177708	LOC102177708	KB010177.1:4658-5933	27.0648	8.15976	1.72982	5e-05
XM_005684769.2	102173569	VNN2	chr9:57503856-57528681	2.72775	6.60653	-1.27618	0.00125
XM_013968792.1	102174405	FAM110A	chr13:58185971-58189098	1.0262	0.428118	1.26123	0.01535
XM_013976986.1	102188934	MIOX	KB010263.1:140720-143467	0.476649	1.4062	-1.5608	0.0363
XM_013966806.1	102181811	LOC102181811	chr1:21586791-21702342	5.39534	8.55426	-0.664928	0.03055
XM_005688819.2	102179215	AGO2	chr14:13657989-13696955	26.0197	17.6833	0.557219	0.0286
XM_013970864.1	102189610	CDC45	chr17:71445735-71460981	1.65175	3.16703	-0.939136	0.0283
XM_013964574.1	106502201	LOC106502201	chr6:48020051-48021950	13.4432	8.10507	0.729982	0.0173
XM_005696807.2	102178586	LOC102178586	chr23:28329322-28329550	2187.23	5502.75	-1.33105	5e-05
XM_013971318.1	102187704	CENPT	chr18:34609261-34615366	1.34253	2.87729	-1.09975	0.0146
XM_005683761.2	102176121	AK3	chr8:38582850-38603600	41.348	58.6775	-0.504989	0.0466
XM_013975747.1	102177776	NAALAD2	chr29:4547028-4595974	6.90595	15.5974	-1.1754	0.0001
XM_013973880.1	102176475	ARMC12	chr23:9403574-9419098	5.63146	1.5306	1.87941	0.00715
XM_013975037.1	102174803	FAM20C	chr25:41382770-41414364	13.4	21.345	-0.671669	0.02835
XM_013976127.1	102188292	ATHL1	chr29:48285324-48289564	12.4237	6.67478	0.896299	0.0082
XM_005675745.2	102188090	FAM3B	chr1:139160885-139213459	2.96437	0.334126	3.14926	0.0003
XM_005697797.2	102173628	CCL24	chr25:34044401-34057327	5.11396	1.38506	1.88449	0.00025
XM_013976697.1	102179930	PCDH17	KB009901.1:358970-469461	1.85865	3.67665	-0.984135	0.00155
XM_005681281.2	102173539	TRAM1L1	chr6:7482865-7485010	7.73965	4.66108	0.731605	0.02885
XM_013962707.1	102174179	IFI44	chr3:62627566-62647249	188.038	16.8215	3.48264	5e-05
XM_013975886.1	102170302	SYT7	chr29:37906233-37941335	0.796062	0.144859	2.45823	0.0072
XM_005688525.2	102179784	DSN1	chr13:63880103-63896521	5.64988	9.96997	-0.819369	0.02845
XM_005691143.2	102180413	MSMO1	chr17:422113-439104	108.727	48.3873	1.16801	0.0009
NM_001285619.1	100860763	SCD	chr26:19595742-19606882	67.1261	106.764	-0.669474	0.02205
XM_005683312.2	102181593	LOC102181593	chr7:42497555-42501651	1.24268	3.64739	-1.55341	0.0028
XM_013970501.1	102173323	ARHGAP10	chr17:9870982-10151953	80.4414	190.265	-1.242	5e-05
XM_013965529.1	106502351	LOC106502351	chr7:39858886-39859108	0	41.3779	#NAME?	0.00145
XM_013963262.1	102187626	PARP9	chr1:65453791-65483688	33.8198	6.58085	2.36152	5e-05
XM_005675326.2	102177753	CLDN11	chr1:95177431-95191925	32.8654	54.9441	-0.741395	0.0073
XM_013963862.1	106502100	LOC106502100	chr5:39081666-39165654	1.41595	0.555086	1.35099	0.00125
XM_013968429.1	102180607	NMT2	chr13:28381027-28431964	5.94396	10.4345	-0.811873	0.00365
XM_013965249.1	102169094	RPL36	chr7:15051563-15052532	13113.2	23703.8	-0.854097	0.0068
XM_005688548.2	102185477	TGM2	chr13:65076684-65110822	40.9694	24.4513	0.744637	0.0044
XM_005702109.2	102174471	LOC102174471	AJPT01330067.1:43-837	0.776276	2.57764	-1.73141	0.0445
XM_013963910.1	102184883	AVPR1A	chr5:48808279-48811339	1.08449	0.271608	1.99741	0.0196
XM_005690676.2	102183442	MAD2L2	chr16:39611097-39616283	18.8221	9.52948	0.981961	0.00575
XM_005697809.2	102177299	IFT22	chr25:35391618-35394227	23.4673	37.4857	-0.675689	0.0307
XM_005690795.2	102169982	ISG15	chr16:49027148-49028243	1852.82	76.9998	4.58873	5e-05
XM_005678137.2	102181257	LOC102181257	chr3:51488774-51505174	22.5927	9.52141	1.24661	0.04545
XM_013970671.1	102171904	GALNT9	chr17:44391135-44513057	0.227499	0.679775	-1.5792	0.02975
XM_013976074.1	106503762	LOC106503762	chr29:46971313-46973715	2.27779	0.658411	1.79057	0.0443
XM_013972127.1	102173898	PADI6	chr2:134451945-134472265	3.09078	0.887877	1.79954	0.00015
XM_013974581.1	102190924	IGFALS	chr25:1366035-1366578	4.73658	1.29937	1.86603	0.01345
XM_013975514.1	102185698	LOC102185698	chr3:7494023-7503509	19.1873	4.78388	2.0039	0.00195
XM_005677500.2	102189534	S100A2	chr3:15845493-15849380	16.9324	3.98534	2.08701	0.00015
XM_005692163.2	102189234	PSMB10	chr18:34694760-34697336	49.2459	31.5768	0.641138	0.0282
XM_013972895.1	102191462	ATP10A	chr21:746131-855276	5.81827	2.18473	1.41313	0.00015
XM_013974939.1	102181461	LOC102181461	chr25:26053584-26054919	42.8821	75.126	-0.808937	0.00255
XM_013966208.1	102169708	AMOTL2	chr1:132534475-132551669	20.6577	12.487	0.726248	0.0067
XM_005688275.2	102182516	PPDPF	chr13:52402086-52403118	93.0828	144.461	-0.634098	0.0172
XM_005681896.2	102191413	LYAR	chr6:101898379-101925622	7.41018	12.0596	-0.702607	0.04255
XM_013975067.1	102170383	SLC16A12	chr26:10149887-10241435	5.81954	1.16891	2.31574	0.00035
XM_013969955.1	102181617	UBE2L6	chr15:76413361-76422417	88.1168	25.808	1.7716	5e-05
XM_013969031.1	102174674	RECQL4	chr14:11065276-11071491	1.22172	2.23813	-0.873377	0.02825
XM_013969547.1	102175422	LAYN	chr15:20094246-20114152	14.4164	8.08075	0.835154	0.0363
XM_013974046.1	106503495	LOC106503495	chr23:28641061-28646225	13.1647	27.9184	-1.08454	0.0345
XM_013976881.1	102173655	PODXL2	KB010052.1:158205-193701	6.91583	0.973138	2.82919	0.00155
XM_005696752.2	102185049	LOC102185049	chr23:29084567-29094455	282.758	455.048	-0.686452	0.01345
XM_013971142.1	102185210	CD22	chr18:44793934-44807286	2.17556	0.746163	1.54382	0.00145
XM_005691199.2	102173872	TMEM184C	chr17:10336157-10368381	51.0536	96.2015	-0.914047	0.0002
XM_005701670.2	102170691	LOC102170691	KB010325.1:4013-13329	1.28727	0.05112	4.65428	0.02595
XM_013964382.1	102189843	NFAM1	chr5:104506324-104544920	0.224864	1.06056	-2.2377	0.00855
XM_005686488.2	102171521	EIF2AK2	chr11:19331615-19356463	54.4964	7.70793	2.82174	0.011
XM_005689802.2	102170446	LOC102170446	chr15:45510408-45525778	12.5577	2.76698	2.18219	5e-05
XM_005683566.2	102183788	DDX58	chr8:11256284-11303342	237.2	20.5079	3.53185	5e-05
XM_013977240.1	102170693	LOC102170693	KB011332.1:1469-12928	119.727	47.9947	1.31881	5e-05
XM_005695358.2	102173891	SERPINA5	chr21:56072446-56085296	12.8221	5.61254	1.19191	0.0005
XM_005694836.2	102184003	OSMR	chr20:34552070-34591795	52.7157	29.4595	0.839502	0.00175
NM_001285651.1	100860792	HMGA2	chr5:46312167-46454074	0	27.9447	#NAME?	0.0217
XM_005676276.2	102188907	GLS	chr2:78759490-78832020	41.2985	27.7009	0.576159	0.0268
XM_013973956.1	106503489	LOC106503489	chr23:25715906-25730897	7.49262	3.89334	0.944462	0.03565
XM_005686987.2	102179016	VSNL1	chr11:79848477-79974404	1.34418	0.607881	1.14487	0.0465
XM_013964764.1	102188486	HELQ	chr6:95316887-95350088	3.11328	5.88389	-0.918337	0.00715
XM_013965468.1	102185742	LOC102185742	chr7:47935703-47945853	1.55681	0.350604	2.15067	0.00115
XM_005688331.2	102173481	PSMF1	chr13:57880436-57922844	35.6805	12.6998	1.49033	0.04175
XM_005688473.2	100860915	ASIP	chr13:61693103-61698483	0	239.963	#NAME?	5e-05
XM_013963525.1	102176853	ZC3HAV1	chr4:99759404-99810385	68.6912	29.5534	1.2168	0.0001
XM_005677116.2	102177851	RGS4	chr3:5765345-5772449	39.4641	98.0308	-1.31269	5e-05
XM_005692231.2	102182998	CMTR2	chr18:38972732-38980307	62.0256	18.9375	1.71162	5e-05
XM_013968595.1	102171526	XRN2	chr13:39140428-39193290	57.1489	35.6886	0.679261	0.01015
NM_001285678.1	100860812	IGFBP4	chr19:39849435-39859385	92.9373	136.191	-0.551299	0.04725
XM_005680981.2	102179645	RAD51AP1	chr5:96701552-96719303	1.28035	2.50647	-0.96912	0.0291
XM_005686984.1	102178282	GEN1	chr11:79737153-79763814	2.2276	3.95822	-0.829362	0.01505
XM_013973429.1	102172105	SUSD5	chr22:7405670-7442426	1.80882	0.585362	1.62765	0.0008
XM_005698497.2	100861343	CASP7	chr26:32556662-32598857	13.6076	8.03491	0.760058	0.00985
XM_005680868.1	102190494	CD69	chr5:92313097-92320391	2.54755	0.865784	1.55703	0.0037
XM_005696364.2	102182358	ENPP5	chr23:18953747-18962724	9.05712	15.8005	-0.802851	0.0029
XM_005693886.2	102172841	IFI35	chr19:42217197-42230471	83.7793	16.5067	2.34354	5e-05
XM_005683314.2	102182694	CXCL14	chr7:43235515-43243791	6.45763	1.38589	2.22019	5e-05
XM_013973882.1	102176475	ARMC12	chr23:9403574-9419098	5.35608	1.40652	1.92905	0.00555
XM_005677199.2	102175451	F11R	chr3:7943429-7966808	28.1082	18.1209	0.63334	0.0196
XM_005691243.2	102188162	SLC7A11	chr17:19139942-19225616	11.6747	27.9728	-1.26064	5e-05
XM_005699542.2	102168428	LOC102168428	chr29:25342822-25361500	13.0869	6.4547	1.01971	0.03785
XM_013976695.1	102175347	LMNA	chr3:13690049-13709005	44.5555	29.3172	0.603857	0.0203
XM_013965144.1	102179601	PTX3	chr1:108001491-108261942	21.0643	6.3432	1.73152	0.002
XM_005676499.2	102181821	SPAG16	chr2:100671370-101768513	1.19765	3.00642	-1.32784	0.00425
XM_005697567.2	102184774	ERI2	chr25:18566156-18580495	4.5793	7.52068	-0.715735	0.0258
XM_005675404.1	102180972	RARRES1	chr1:106767572-106788539	83.1215	18.2551	2.18692	5e-05
XM_013966130.1	102182504	NEFM	chr8:70355737-70360686	0.886921	3.91806	-2.14326	5e-05
XM_005696300.2	102189077	TREM2	chr23:14704775-14709463	0.732901	4.02443	-2.45709	0.0014
XM_013965213.1	102174015	KANK3	chr7:13493996-13502774	5.0251	2.53964	0.984526	0.00725
XM_005694094.2	102180077	BIRC5	chr19:52726827-52735304	4.75449	7.96503	-0.744391	0.02525
XM_005675654.2	102186806	LOC102186806	chr1:141476479-141479932	71.9031	106.208	-0.562771	0.0467
XM_005679294.1	102175740	STK31	chr4:69467404-69550467	1.03131	0.116081	3.15128	0.0169
XM_005695740.2	102173423	MITF	chr22:31427863-31659079	23.9625	38.2085	-0.673113	0.01955
XM_013968054.1	102172910	EGFL7	chr11:102559836-102568670	11.5343	5.33498	1.11237	0.0088
NM_001285724.1	100861386	KIT	chr6:68316047-68361679	13.1704	7.50992	0.810425	0.0038
XM_005684547.1	102176690	HS3ST5	chr9:23321297-23500398	0.906993	0.314576	1.52768	0.0192
XM_005696896.2	102168958	LY86	chr23:45654078-45693832	1.98152	5.07727	-1.35745	0.0093
XM_005685819.2	102184628	GATM	chr10:61263796-61278069	40.8455	71.702	-0.811836	0.0027
XM_005685681.2	102172630	RPS27L	chr10:43131083-43134842	132.004	193.305	-0.550293	0.032
XM_013967600.1	102189408	ABCG8	chr11:25846631-25865203	1.92019	0.73549	1.38447	0.01295
XM_005685805.2	102180676	DUT	chr10:58240645-58252605	58.7393	100.837	-0.779625	0.03045
XM_005696424.2	102174170	LOC102174170	chr23:24380975-24395937	736.647	391.649	0.911413	0.01955
XM_005685663.2	102168456	KIAA0101	chr10:41945145-41953550	8.59635	15.7083	-0.86973	0.0118
XM_013962318.1	106501837	LOC106501837	AJPT01304810.1:11-323	22.239	8.06487	1.46337	0.029
XM_005695973.2	102184671	IMPDH2	chr22:50726873-50731743	79.2951	116.707	-0.557589	0.0305
XM_005682745.2	102182403	HK3	chr7:34597168-34660349	0.900711	3.29278	-1.87017	0.0001
XM_013976797.1	102171776	TRIM56	KB009997.1:91793-94272	18.1615	5.55739	1.7084	5e-05
XM_005693421.2	102189792	TEKT1	chr19:24348818-24364087	1.4237	2.74498	-0.947154	0.04955
XM_005680730.2	102169165	MED21	chr5:80161123-80171106	142.616	218.391	-0.614782	0.02145
XM_005677502.2	102190087	S100A4	chr3:15865795-15868206	15.9351	29.3366	-0.880493	0.0346
XM_013971298.1	102182643	GPR1	chr2:93783208-93826865	0.845822	0.170611	2.30964	0.04295
XM_013977192.1	102191696	LOC102191696	KB010832.1:1550-3887	0.504675	2.99263	-2.56799	0.00175
XM_005675141.2	102171378	MASP1	chr1:78409454-78474565	2.0905	1.1282	0.889826	0.0441
XM_013974508.1	106503560	RHBDL1	chr25:550467-551001	7.64569	0	inf	0.0162
XM_013970705.1	102189700	EMID1	chr17:68029673-68064465	8.75741	5.25717	0.73622	0.02575
XM_013972102.1	102171672	ALDH4A1	chr2:132952563-132973743	4.4557	1.9468	1.19455	0.0004
XM_013975870.1	102182569	SLC37A2	chr29:27363470-27376628	1.20288	2.55956	-1.0894	0.01615
XM_005691312.1	102169692	GUCY1A3	chr17:43218687-43282717	14.8189	6.30264	1.23341	0.002
XM_005695040.2	102190644	EFTUD1	chr21:21798096-21909228	9.0173	13.0957	-0.538328	0.0431
XM_005700817.2	102188205	RGN	chrX:81529709-81543270	14.9565	1.77924	3.07144	0.038
XM_005699128.2	102188739	SRGN	chr28:23236883-23252143	273.33	616.644	-1.1738	0.00195
XM_005682351.2	102180585	S1PR2	chr7:11294877-11302577	8.22067	4.92629	0.738756	0.01805
XM_013972163.1	102182909	HSD17B1	chr19:41781533-41783437	32.4238	55.3707	-0.772071	0.01335
XM_005675636.2	102182174	TFF2	chr1:140223906-140228035	23.6864	5.27896	2.16574	5e-05
XM_005678196.2	102174179	IFI44	chr3:62627566-62647249	71.6933	6.71543	3.41629	5e-05
NM_001285578.1	100860958	CD36	chr4:38018626-38079986	10.7522	22.6686	-1.07606	0.0216
XM_005674830.1	102175894	COL8A1	chr1:42682101-42849691	10.1158	2.49261	2.02089	5e-05
XM_013974913.1	102171122	METTL22	chr25:7581749-7600936	8.7364	16.9529	-0.956418	0.00665
XM_005699837.2	102177311	ATL3	chr29:39756628-39795622	114.705	80.0679	0.518628	0.0469
XM_013967331.1	102187597	LOC102187597	chr10:82906094-82913735	1.02861	2.98828	-1.53862	0.00695
XM_005685736.2	102186314	DYX1C1	chr10:51009861-51087637	2.48303	5.31571	-1.09816	0.033
XM_005691287.2	102183350	ADAD1	chr17:35013908-35059854	1.22099	0.320007	1.93187	0.01035
XM_013973464.1	102179990	KIF15	chr22:16276221-16334622	2.68287	4.35872	-0.700125	0.03
XM_013973204.1	102177381	VRK1	chr21:58282889-58357045	4.43279	13.9432	-1.65328	0.01365
XM_005679757.2	102185896	E2F7	chr5:6007437-6042085	0.477943	1.16572	-1.28631	0.00595
XM_013976953.1	102179824	IL6R	chr3:15164060-15218889	9.93666	16.4033	-0.723156	0.0097
XM_013969088.1	102173208	MTSS1	chr14:25849742-26012917	14.8595	22.6176	-0.606058	0.0199
XM_005689110.2	102175871	LOC102175871	chr14:49800662-49801440	585.626	1101.49	-0.911405	0.0016
XM_005689731.2	102188155	NLRP14	chr15:43560695-43595379	1.00406	0.394285	1.34854	0.00875
XM_005698317.2	102178595	SLC25A28	chr26:18958798-18968881	42.614	24.0827	0.823329	0.00405
XM_013968434.1	102173669	DHTKD1	chr13:15670717-15707922	15.2007	22.0311	-0.535403	0.042
XM_013964159.1	102174196	BCAT1	chr5:82514960-82591922	4.63354	2.17796	1.08914	0.01555
XM_013967581.1	100860843	LOC100860843	chr11:30451308-30490898	39.5124	14.3453	1.46172	5e-05
XM_013969440.1	102179867	LOC102179867	chr15:25762665-25769462	297.846	87.2303	1.77167	5e-05
XM_005688500.2	102173760	LOC102173760	chr13:62862558-62901806	0.707064	2.07514	-1.55329	0.00075
XM_013974419.1	102178229	PIEZO2	chr24:42352827-42564066	5.98744	3.40254	0.815329	0.00295
XM_013963384.1	102175362	RAMP3	chr4:74017543-74040919	2.03243	0.793387	1.35711	0.02125
XM_005693317.2	102179233	SERPINF1	chr19:22166634-22178692	10.2225	5.34268	0.936109	0.00835
XM_005693216.2	102175436	LOC102175436	chr19:15224622-15227604	8.78853	1.3923	2.65815	5e-05
XM_013971852.1	102184939	LOC102184939	chr19:14187532-14212451	1.95793	0.810013	1.27331	0.01245
XM_013962368.1	106501904	LOC106501904	AJPT01334515.1:43-1171	4.27749	1.18077	1.85704	0.0053
XM_013966067.1	100860750	LPL	chr8:65208607-65233847	16.9327	8.58757	0.979487	0.00015
XM_005692283.2	102175151	TYROBP	chr18:45377741-45380622	20.1939	35.0367	-0.794949	0.041
XM_005696607.2	102187358	ATP6V1G2	chr23:26168554-26170916	1.82348	3.41154	-0.903729	0.0443
XM_005682056.2	102178257	LOC102178257	chr7:2078169-2078673	10.3099	1.73978	2.56705	0.00315
XM_013962557.1	102185051	CSF1	chr3:31383369-31402720	6.45721	1.79621	1.84596	5e-05
XM_005689846.2	102186786	TRIM21	chr15:47453861-47466852	46.5345	13.1101	1.82762	5e-05
XM_005699898.2	102170032	RNASEH2C	chr29:41702165-41703481	26.8851	45.411	-0.756237	0.0234
XM_005679010.2	102182849	TWIST1	chr4:25665170-25666726	16.4935	27.6626	-0.746036	0.0165
XM_013966485.1	102187490	RRAGD	chr9:47582557-47606394	2.2785	3.69926	-0.699153	0.0363
XM_005685915.2	102169763	TIMM9	chr10:66736475-66751125	19.7911	37.4605	-0.920519	0.00245
XM_013970289.1	106502975	LOC106502975	chr2:78474132-78574313	0.466334	1.22744	-1.39622	0.0085
XM_005690403.2	102172176	PM20D1	chr16:2967288-2990944	0.000276438	1.21933	-12.1068	0.04895
XM_005696280.2	102183833	CMTR1	chr23:10927395-10978349	38.3793	19.1398	1.00376	0.00035
XM_005680594.2	102191587	LARGE	chr5:69663587-70119857	22.2774	13.207	0.75427	0.00555
XM_013965278.1	102172989	CHAF1A	chr7:16125311-16151007	2.65921	4.23106	-0.670021	0.0473
NM_001287035.1	100860957	VEGFA	chr23:16873122-16887239	2.98445	5.59264	-0.906062	0.0296
XM_013970036.1	102182714	MFSD4	chr16:2727077-2745239	2.23966	0.872962	1.35929	0.0015
XM_005682621.2	102188583	IRF1	chr7:18375010-18382153	45.9178	16.8001	1.45058	5e-05
XM_013966239.1	102191046	LOC102191046	chr8:88288073-88432354	34.6436	51.2319	-0.564453	0.04775
XM_013968740.1	102181543	CHN1	chr2:21219793-21378094	11.675	19.1731	-0.715661	0.01585
XM_013977249.1	102182273	LOC102182273	chr3:16051594-16054238	5.58705	20.7899	-1.89572	0.00075
XM_013976425.1	102186447	NPR1	chr3:15725428-15738277	5.87141	3.12438	0.910137	0.0059
XM_013966548.1	102186163	MRPL3	chr1:136018437-136053544	78.1934	125.776	-0.685733	0.009
XM_005696141.2	102190828	LSM3	chr22:55480508-55488970	59.6188	91.5174	-0.618279	0.0352
XM_005681282.2	102174373	NDST4	chr6:9114207-9442770	0.954062	0.437702	1.12413	0.03175
XM_013976892.1	102176221	LOC102176221	KB010062.1:1548-22034	34.9747	21.2935	0.715894	0.0081
XM_013969733.1	102169889	LOC102169889	chr15:45377768-45444482	35.0902	4.82306	2.86305	5e-05
XM_005696759.1	102186918	LOC102186918	chr23:29178228-29178885	21.0488	34.6839	-0.720532	0.0457
XM_005689131.2	102181319	NOV	chr14:55387811-55396292	8.84389	4.43546	0.995598	0.00275
XM_005683518.2	102171064	HMGB2	chr8:5534930-5536972	60.8891	94.3808	-0.63231	0.0176
XM_005681456.2	102176682	NCAPG	chr6:35538101-35583008	11.301	18.8337	-0.736871	0.01505
XM_005682354.2	102181113	ICAM1	chr7:11337203-11347879	21.112	12.5061	0.755429	0.0044
XM_013970526.1	102189170	STAT1	chr2:78834674-78877613	349.302	87.7269	1.99339	5e-05
XM_013963957.1	102173919	RPS26	chr5:55765511-55767326	4468.56	7175.25	-0.68322	0.0374
XM_013974206.1	102181454	MYLK4	chr23:47883544-47951593	2.53325	1.19753	1.08093	0.01585
XM_005677711.2	102173987	LOC102173987	chr3:19373257-19405031	10.1411	5.62191	0.851087	0.01965
XM_013963690.1	102168422	ALX1	chr5:14375502-14397299	0.783894	0.185771	2.07713	0.02355
XM_013968063.1	102168916	ABO	chr11:102656370-102692260	2.52814	4.59792	-0.862907	0.0263
XM_013968935.1	100860894	PTGIS	chr13:75690551-75726755	27.292	17.3357	0.654734	0.01185
XM_013970665.1	102169406	GUCY1B3	chr17:43133873-43188345	23.2035	15.8369	0.551052	0.0358
XM_013965461.1	102181032	JADE2	chr7:42231988-42277218	15.9101	7.58474	1.06878	0.00025
XM_005699526.2	102188654	UEVLD	chr29:25059482-25117946	3.3914	1.38051	1.29668	0.0454
XM_005685198.2	102183965	KHNYN	chr10:20256700-20275144	26.7391	14.844	0.849069	0.0032
XM_013966431.1	102174703	COL18A1	chr1:142917548-142970661	35.1372	24.3421	0.529548	0.03985
XM_005684016.2	102179670	ADAMDEC1	chr8:69802224-69824389	12.9273	26.6589	-1.0442	0.0008
XM_005699773.2	102180733	ASRGL1	chr29:38664710-38686608	33.3684	67.7308	-1.02133	0.00065
XM_005694001.2	102178011	LOC102178011	chr19:47407251-47411746	0.808428	0.28503	1.50401	0.0417
XM_005709622.2	102190722	LOC102190722	chr17:61002519-61033148	133.549	17.2809	2.95012	5e-05
XM_005686529.2	102181506	TMEM178A	chr11:21770978-21786505	2.03622	4.3946	-1.10984	0.0164
NM_001285694.1	100860834	SLC11A1	chr2:105762703-105773457	0.300956	1.59206	-2.40327	0.00075
XM_005684327.2	102173090	POLE3	chr8:100637167-100639779	28.4853	40.4508	-0.50595	0.04955
XM_013965226.1	102179091	LOC102179091	chr7:14046323-14090824	0.0885851	1.72524	-4.28359	0.00015
XM_005688381.2	102186778	DNMT3B	chr13:60070380-60092596	0.362441	0.992885	-1.45388	0.0348
XM_005689282.2	102176904	DSCC1	chr14:91346896-91357151	18.6597	29.8553	-0.678065	0.02415
XM_005685504.2	102181960	NUSAP1	chr10:33167416-33196553	9.03846	15.4637	-0.774737	0.01155
XM_005683756.2	102174205	GLDC	chr8:37029757-37115127	4.42679	8.57427	-0.953755	0.0022
XM_005698740.2	102182757	TLR3	chr27:14979592-14990103	24.8362	15.4134	0.688258	0.0089
XM_005679058.2	102176015	SLC25A40	chr4:30109539-30184424	20.3882	11.8839	0.778728	0.01215
XM_005686225.2	102168547	LOC102168547	chr10:99072675-99078273	1406.19	864.662	0.701579	0.0287
XM_005676883.2	102186813	C1QB	chr2:129347323-129354376	23.7298	13.6998	0.792539	0.0119
XM_005685043.2	102190230	CDO1	chr10:4478260-4489581	132.234	85.5349	0.628509	0.04935
XM_013974411.1	102182646	ASAP3	chr2:128582070-128608313	3.78521	2.13579	0.825601	0.0197
