# Supplementary material for: Characterization of XR_311113.2 as a MicroRNA Sponge for Pre-ovulatory Ovarian Follicles of Goats via Long Noncoding RNA Profile and Bioinformatics Analysis
Source: Front Genet. 2022 Jan 3;12:760416. doi: 10.3389/fgene.2021.760416 (PMC8762113; doi:10.3389/fgene.2021.760416)
Supplement: Supplementary file 3 [file Table1.XLSX]

## Sheet: novel_lncRNAs
Supplementary Table S1. The characteristics of new lncRNAs in the pre-ovulatory follicles of Macheng goat and Boer goat
Novel_lncRNA_ID	Novel_lncRNA_Gene_ID	Gene_Type	Status	Chromosome	Start	End	Strand	Exon_number	Length	ORF
LNC_000748	XLOC_054855	lincRNA	Novel_lncRNA	chr6	113912180	113917660	+	2	5169	211
LNC_000141	XLOC_011602	lincRNA	Novel_lncRNA	chr10	51450628	51561589	+	4	1572	116
LNC_000140	XLOC_011577	lincRNA	Novel_lncRNA	chr10	49976404	50021903	+	5	431	116
LNC_000217	XLOC_018036	lincRNA	Novel_lncRNA	chr13	67894568	67903948	+	2	2057	160
LNC_000216	XLOC_018007	lincRNA	Novel_lncRNA	chr13	65054781	65057395	+	2	416	82
LNC_000215	XLOC_018007	lincRNA	Novel_lncRNA	chr13	65054571	65057395	+	4	557	82
LNC_000214	XLOC_018000	lincRNA	Novel_lncRNA	chr13	64535506	64544896	+	3	1474	123
LNC_000213	XLOC_017822	lincRNA	Novel_lncRNA	chr13	56387099	56389247	+	2	1574	135
LNC_000212	XLOC_017819	lincRNA	Novel_lncRNA	chr13	56323164	56335609	+	2	5824	136
LNC_000211	XLOC_017819	lincRNA	Novel_lncRNA	chr13	56323125	56335609	+	2	5860	136
LNC_000210	XLOC_017816	antisense_lncRNA	Novel_lncRNA	chr13	56136447	56177490	+	2	1625	88
LNC_000219	XLOC_018154	lincRNA	Novel_lncRNA	chr13	76411420	76414158	+	2	404	99
LNC_000218	XLOC_018082	lincRNA	Novel_lncRNA	chr13	71567098	71568098	+	2	806	121
LNC_000149	XLOC_012263	lincRNA	Novel_lncRNA	chr10	20925258	20926816	-	2	1432	134
LNC_000221	XLOC_018155	lincRNA	Novel_lncRNA	chr13	76623890	76639474	+	2	15473	162
LNC_000657	XLOC_048460	lincRNA	Novel_lncRNA	chr4	47298050	47299071	+	2	890	136
LNC_000656	XLOC_048441	lincRNA	Novel_lncRNA	chr4	45666499	45715948	+	6	535	103
LNC_000655	XLOC_048378	lincRNA	Novel_lncRNA	chr4	35839412	35846914	+	2	6183	128
LNC_000654	XLOC_048197	lincRNA	Novel_lncRNA	chr4	9050593	9052754	+	3	1568	93
LNC_000653	XLOC_048183	lincRNA	Novel_lncRNA	chr4	7632884	7640237	+	2	4738	185
LNC_000652	XLOC_048029	lincRNA	Novel_lncRNA	chr3	109414682	109416206	-	2	1349	160
LNC_000651	XLOC_047693	lincRNA	Novel_lncRNA	chr3	83677141	83689381	-	2	871	87
LNC_000650	XLOC_047651	lincRNA	Novel_lncRNA	chr3	78280863	78293561	-	2	1917	101
LNC_000716	XLOC_052362	lincRNA	Novel_lncRNA	chr5	22517599	22519753	-	2	2067	174
LNC_000717	XLOC_052387	lincRNA	Novel_lncRNA	chr5	23738340	23761546	-	2	1301	95
LNC_000714	XLOC_052327	lincRNA	Novel_lncRNA	chr5	22359276	22393629	-	3	1119	71
LNC_000715	XLOC_052362	lincRNA	Novel_lncRNA	chr5	22517599	22519170	-	2	1484	174
LNC_000712	XLOC_052327	lincRNA	Novel_lncRNA	chr5	22271971	22385257	-	4	5364	118
LNC_000713	XLOC_052327	lincRNA	Novel_lncRNA	chr5	22338253	22360781	-	3	13763	160
LNC_000659	XLOC_048569	lincRNA	Novel_lncRNA	chr4	64014563	64067270	+	2	880	170
LNC_000658	XLOC_048563	lincRNA	Novel_lncRNA	chr4	63862053	63870760	+	2	8592	167
LNC_000060	XLOC_006782	lincRNA	Novel_lncRNA	KB010797.1	73760	78285	+	2	1793	111
LNC_000061	XLOC_006872	lincRNA	Novel_lncRNA	KB010910.1	66454	69050	-	2	2094	120
LNC_000062	XLOC_006872	lincRNA	Novel_lncRNA	KB010910.1	66454	69094	-	2	2190	104
LNC_000063	XLOC_007001	lincRNA	Novel_lncRNA	KB011242.1	2113	3305	-	2	1098	168
LNC_000064	XLOC_007037	lincRNA	Novel_lncRNA	KB011280.1	2878	5356	-	2	2383	81
LNC_000065	XLOC_007186	lincRNA	Novel_lncRNA	KB011743.1	7353	8425	-	2	674	101
LNC_000066	XLOC_007220	lincRNA	Novel_lncRNA	KB011946.1	8837	13352	+	4	790	158
LNC_000067	XLOC_007220	lincRNA	Novel_lncRNA	KB011946.1	10675	13352	+	3	623	75
LNC_000103	XLOC_009624	lincRNA	Novel_lncRNA	chr1	60934987	60944057	-	2	8942	119
LNC_000102	XLOC_009539	lincRNA	Novel_lncRNA	chr1	60509736	60511584	-	2	1721	90
LNC_000101	XLOC_009480	lincRNA	Novel_lncRNA	chr1	60148214	60336097	-	2	4840	107
LNC_000100	XLOC_009480	lincRNA	Novel_lncRNA	chr1	60148214	60171670	-	2	4861	107
LNC_000107	XLOC_009809	lincRNA	Novel_lncRNA	chr1	72242429	72244671	-	2	2152	103
LNC_000106	XLOC_009806	lincRNA	Novel_lncRNA	chr1	71789951	71793216	-	2	3112	119
LNC_000105	XLOC_009804	lincRNA	Novel_lncRNA	chr1	71522273	71523355	-	2	830	108
LNC_000104	XLOC_009742	antisense_lncRNA	Novel_lncRNA	chr1	67614906	67630401	-	2	1465	87
LNC_000262	XLOC_021382	lincRNA	Novel_lncRNA	chr15	44421475	44423053	+	2	1498	159
LNC_000263	XLOC_021389	antisense_lncRNA	Novel_lncRNA	chr15	44514323	44519739	+	2	4221	124
LNC_000260	XLOC_021268	lincRNA	Novel_lncRNA	chr15	40087594	40103824	+	2	16117	118
LNC_000261	XLOC_021268	lincRNA	Novel_lncRNA	chr15	40087602	40103824	+	2	16110	118
LNC_000266	XLOC_022057	lincRNA	Novel_lncRNA	chr15	6804476	6812215	-	2	7653	132
LNC_000267	XLOC_022057	lincRNA	Novel_lncRNA	chr15	6804476	6812215	-	2	7655	116
LNC_000264	XLOC_021596	lincRNA	Novel_lncRNA	chr15	52574731	52575988	+	2	1111	90
LNC_000265	XLOC_021960	antisense_lncRNA	Novel_lncRNA	chr15	78888784	78893064	+	2	3637	195
LNC_000268	XLOC_022142	lincRNA	Novel_lncRNA	chr15	24770856	24772357	-	2	934	97
LNC_000269	XLOC_022311	lincRNA	Novel_lncRNA	chr15	32128834	32147727	-	5	991	108
LNC_000769	XLOC_055955	lincRNA	Novel_lncRNA	chr6	113574265	113576583	-	2	1571	151
LNC_000622	XLOC_045873	lincRNA	Novel_lncRNA	chr3	50996606	51001531	+	2	4848	80
LNC_000623	XLOC_046017	lincRNA	Novel_lncRNA	chr3	63072723	63078880	+	3	993	103
LNC_000620	XLOC_045457	lincRNA	Novel_lncRNA	chr3	14644726	14646404	+	2	1625	172
LNC_000621	XLOC_045669	lincRNA	Novel_lncRNA	chr3	27856541	27865845	+	2	9104	132
LNC_000626	XLOC_046236	lincRNA	Novel_lncRNA	chr3	95292490	95295350	+	2	2788	248
LNC_000627	XLOC_046370	lincRNA	Novel_lncRNA	chr3	102460160	102469806	+	2	5160	169
LNC_000624	XLOC_046208	lincRNA	Novel_lncRNA	chr3	91818499	91824610	+	2	5434	96
LNC_000625	XLOC_046230	lincRNA	Novel_lncRNA	chr3	95176214	95187602	+	2	1180	117
LNC_000628	XLOC_046552	lincRNA	Novel_lncRNA	chr3	113435986	113440298	+	3	4142	169
LNC_000629	XLOC_046571	lincRNA	Novel_lncRNA	chr3	114075181	114078678	+	2	3431	225
LNC_000785	XLOC_056555	lincRNA	Novel_lncRNA	chr7	27590211	27620946	+	3	1585	125
LNC_000784	XLOC_056555	lincRNA	Novel_lncRNA	chr7	27590208	27596193	+	2	3842	116
LNC_000787	XLOC_056575	lincRNA	Novel_lncRNA	chr7	31492410	31547910	+	3	684	61
LNC_000786	XLOC_056575	lincRNA	Novel_lncRNA	chr7	31492398	31594375	+	3	3894	119
LNC_000781	XLOC_056519	lincRNA	Novel_lncRNA	chr7	23625516	23630563	+	2	348	96
LNC_000780	XLOC_056441	lincRNA	Novel_lncRNA	chr7	18000286	18001265	+	2	900	74
LNC_000783	XLOC_056540	lincRNA	Novel_lncRNA	chr7	25453150	25454524	+	2	1303	110
LNC_000782	XLOC_056538	lincRNA	Novel_lncRNA	chr7	25449309	25452264	+	2	2851	218
LNC_000789	XLOC_056575	lincRNA	Novel_lncRNA	chr7	31546917	31594375	+	4	10839	151
LNC_000788	XLOC_056575	lincRNA	Novel_lncRNA	chr7	31492410	31588071	+	5	773	94
LNC_000856	XLOC_062235	lincRNA	Novel_lncRNA	chr9	11746686	11749207	-	2	1372	81
LNC_000807	XLOC_058202	lincRNA	Novel_lncRNA	chr7	33808328	33826578	-	2	1399	163
LNC_000439	XLOC_034211	lincRNA	Novel_lncRNA	chr21	9651046	9678854	+	6	7174	177
LNC_000438	XLOC_034211	lincRNA	Novel_lncRNA	chr21	9650661	9678854	+	3	11835	177
LNC_000437	XLOC_034211	lincRNA	Novel_lncRNA	chr21	9650082	9667592	+	3	10165	177
LNC_000436	XLOC_034211	lincRNA	Novel_lncRNA	chr21	9645777	9678854	+	6	3184	97
LNC_000435	XLOC_034211	lincRNA	Novel_lncRNA	chr21	9645777	9667592	+	3	9742	177
LNC_000434	XLOC_034131	lincRNA	Novel_lncRNA	chr21	5886387	5893327	+	2	6859	209
LNC_000433	XLOC_034073	lincRNA	Novel_lncRNA	chr20	71005624	71008855	-	2	1947	151
LNC_000432	XLOC_033695	lincRNA	Novel_lncRNA	chr20	17591290	17727767	-	3	1408	120
LNC_000431	XLOC_033687	lincRNA	Novel_lncRNA	chr20	16614814	16616540	-	2	1604	112
LNC_000430	XLOC_033644	lincRNA	Novel_lncRNA	chr20	12911880	12916960	-	3	4811	146
LNC_000536	XLOC_039979	lincRNA	Novel_lncRNA	chr25	38169771	38171733	+	2	1498	244
LNC_000537	XLOC_040020	lincRNA	Novel_lncRNA	chr25	39926018	39958014	+	2	427	128
LNC_000534	XLOC_039922	lincRNA	Novel_lncRNA	chr25	36184893	36188150	+	2	2045	247
LNC_000535	XLOC_039932	lincRNA	Novel_lncRNA	chr25	36500278	36505697	+	2	5153	227
LNC_000532	XLOC_039866	antisense_lncRNA	Novel_lncRNA	chr25	34381318	34387177	+	2	1450	170
LNC_000533	XLOC_039914	lincRNA	Novel_lncRNA	chr25	35954758	35956528	+	3	739	139
LNC_000530	XLOC_039567	lincRNA	Novel_lncRNA	chr25	9970258	9983210	+	3	1264	132
LNC_000531	XLOC_039828	antisense_lncRNA	Novel_lncRNA	chr25	33062105	33065679	+	2	852	113
LNC_000749	XLOC_054855	lincRNA	Novel_lncRNA	chr6	113912236	113917660	+	2	5171	211
LNC_000538	XLOC_040063	lincRNA	Novel_lncRNA	chr25	40467931	40468963	+	2	945	134
LNC_000539	XLOC_040110	lincRNA	Novel_lncRNA	chr25	40971840	40973218	+	2	1281	170
LNC_000088	XLOC_009117	lincRNA	Novel_lncRNA	chr1	19310259	19310894	-	2	576	62
LNC_000089	XLOC_009134	lincRNA	Novel_lncRNA	chr1	19338514	19341243	-	2	2648	112
LNC_000082	XLOC_008561	lincRNA	Novel_lncRNA	chr1	131057978	131076678	+	3	2403	134
LNC_000083	XLOC_008580	lincRNA	Novel_lncRNA	chr1	133037658	133038910	+	2	1194	103
LNC_000080	XLOC_008491	lincRNA	Novel_lncRNA	chr1	127488209	127539213	+	2	4908	131
LNC_000081	XLOC_008491	lincRNA	Novel_lncRNA	chr1	127488211	127539213	+	3	3896	131
LNC_000086	XLOC_008838	lincRNA	Novel_lncRNA	chr1	151394637	151399699	+	2	4964	109
LNC_000087	XLOC_008842	lincRNA	Novel_lncRNA	chr1	151423037	151428555	+	2	5439	138
LNC_000084	XLOC_008838	lincRNA	Novel_lncRNA	chr1	151394637	151399699	+	2	4964	109
LNC_000085	XLOC_008838	lincRNA	Novel_lncRNA	chr1	151394637	151399699	+	2	4964	109
LNC_000819	XLOC_059059	antisense_lncRNA	Novel_lncRNA	chr8	23211403	23217669	+	2	2426	120
LNC_000818	XLOC_059044	lincRNA	Novel_lncRNA	chr8	22319235	22323800	+	3	935	92
LNC_000811	XLOC_058593	lincRNA	Novel_lncRNA	chr7	59155582	59159756	-	2	4062	161
LNC_000810	XLOC_058586	lincRNA	Novel_lncRNA	chr7	58611732	58613049	-	2	628	119
LNC_000813	XLOC_058656	antisense_lncRNA	Novel_lncRNA	chr7	67720264	67731592	-	2	2143	94
LNC_000812	XLOC_058621	antisense_lncRNA	Novel_lncRNA	chr7	64058375	64096220	-	3	1265	96
LNC_000815	XLOC_058913	lincRNA	Novel_lncRNA	chr8	9357213	9363542	+	2	6245	218
LNC_000814	XLOC_058663	lincRNA	Novel_lncRNA	chr7	67995335	67999021	-	3	2803	109
LNC_000817	XLOC_059002	antisense_lncRNA	Novel_lncRNA	chr8	22084018	22166774	+	2	1443	80
LNC_000816	XLOC_058979	lincRNA	Novel_lncRNA	chr8	16930027	16980307	+	5	847	80
LNC_000688	XLOC_050566	lincRNA	Novel_lncRNA	chr5	22989860	22991195	+	2	1148	74
LNC_000323	XLOC_025684	lincRNA	Novel_lncRNA	chr17	3749575	3757800	-	2	1043	203
LNC_000322	XLOC_025684	lincRNA	Novel_lncRNA	chr17	3512344	3757800	-	2	3352	163
LNC_000321	XLOC_025684	lincRNA	Novel_lncRNA	chr17	3499728	3519729	-	3	3094	118
LNC_000320	XLOC_025674	lincRNA	Novel_lncRNA	chr17	3439328	3442107	-	2	2727	109
LNC_000327	XLOC_025867	lincRNA	Novel_lncRNA	chr17	18626129	18658255	-	4	5889	106
LNC_000326	XLOC_025867	lincRNA	Novel_lncRNA	chr17	18607474	18658685	-	4	4296	151
LNC_000325	XLOC_025859	lincRNA	Novel_lncRNA	chr17	18303248	18306975	-	2	3659	109
LNC_000324	XLOC_025843	lincRNA	Novel_lncRNA	chr17	17210635	17215018	-	2	4190	193
LNC_000442	XLOC_034349	lincRNA	Novel_lncRNA	chr21	27101606	27104949	+	2	1683	86
LNC_000443	XLOC_034552	lincRNA	Novel_lncRNA	chr21	43602957	43626659	+	3	1667	93
LNC_000329	XLOC_026057	lincRNA	Novel_lncRNA	chr17	34625708	34642375	-	2	642	79
LNC_000328	XLOC_025953	lincRNA	Novel_lncRNA	chr17	20180938	20182105	-	2	1088	56
LNC_000446	XLOC_034725	lincRNA	Novel_lncRNA	chr21	58074825	58115013	+	3	549	134
LNC_000447	XLOC_034725	lincRNA	Novel_lncRNA	chr21	58074840	58076129	+	2	1173	148
LNC_000444	XLOC_034594	lincRNA	Novel_lncRNA	chr21	51943553	51947629	+	2	933	101
LNC_000445	XLOC_034602	antisense_lncRNA	Novel_lncRNA	chr21	52009870	52023497	+	2	2678	143
LNC_000882	XLOC_064222	lincRNA	Novel_lncRNA	chrX	8307379	8308430	-	2	557	107
LNC_000883	XLOC_064222	lincRNA	Novel_lncRNA	chrX	8307379	8308430	-	2	563	107
LNC_000880	XLOC_063759	lincRNA	Novel_lncRNA	chrX	77820226	77837493	+	2	5246	125
LNC_000881	XLOC_063825	antisense_lncRNA	Novel_lncRNA	chrX	81029793	81032330	+	2	1196	90
LNC_000886	XLOC_064790	lincRNA	Novel_lncRNA	chrX	71480774	71598472	-	3	3103	90
LNC_000887	XLOC_064903	lincRNA	Novel_lncRNA	chrX	77355240	77372987	-	2	958	67
LNC_000884	XLOC_064381	lincRNA	Novel_lncRNA	chrX	36651859	36779267	-	5	651	104
LNC_000885	XLOC_064780	lincRNA	Novel_lncRNA	chrX	71442133	71446783	-	2	4571	221
LNC_000888	XLOC_065057	lincRNA	Novel_lncRNA	chrX	91115171	91128461	-	2	865	134
LNC_000889	XLOC_065067	lincRNA	Novel_lncRNA	chrX	92105632	92113031	-	3	1651	122
LNC_000838	XLOC_059926	lincRNA	Novel_lncRNA	chr8	99715170	99719378	+	2	4118	87
LNC_000147	XLOC_012130	lincRNA	Novel_lncRNA	chr10	9445102	9482573	-	2	3000	127
LNC_000146	XLOC_011967	lincRNA	Novel_lncRNA	chr10	97749507	97751570	+	2	1975	131
LNC_000145	XLOC_011848	lincRNA	Novel_lncRNA	chr10	72144705	72146894	+	2	2124	118
LNC_000144	XLOC_011689	antisense_lncRNA	Novel_lncRNA	chr10	58435484	58445109	+	2	1680	107
LNC_000143	XLOC_011636	lincRNA	Novel_lncRNA	chr10	54322815	54325070	+	2	1653	133
LNC_000142	XLOC_011615	lincRNA	Novel_lncRNA	chr10	53981423	53987747	+	2	6274	111
LNC_000228	XLOC_018623	lincRNA	Novel_lncRNA	chr13	35563662	35566818	-	2	2953	135
LNC_000229	XLOC_018631	lincRNA	Novel_lncRNA	chr13	36553824	36568083	-	2	6005	129
LNC_000226	XLOC_018393	lincRNA	Novel_lncRNA	chr13	21503428	21506481	-	2	1373	78
LNC_000227	XLOC_018556	lincRNA	Novel_lncRNA	chr13	32864459	32867057	-	2	1958	158
LNC_000224	XLOC_018364	lincRNA	Novel_lncRNA	chr13	18559042	18565671	-	3	6407	143
LNC_000225	XLOC_018373	lincRNA	Novel_lncRNA	chr13	20058760	20060492	-	2	1177	97
LNC_000222	XLOC_018240	lincRNA	Novel_lncRNA	chr13	79060182	79063293	+	2	3017	129
LNC_000223	XLOC_018269	lincRNA	Novel_lncRNA	chr13	2832109	2834699	-	2	1932	107
LNC_000220	XLOC_018155	lincRNA	Novel_lncRNA	chr13	76623865	76639474	+	2	15498	162
LNC_000148	XLOC_012243	lincRNA	Novel_lncRNA	chr10	20449621	20450604	-	2	856	125
LNC_000743	XLOC_054605	antisense_lncRNA	Novel_lncRNA	chr6	87886958	87946891	+	4	5568	161
LNC_000742	XLOC_054605	antisense_lncRNA	Novel_lncRNA	chr6	87886958	87946891	+	3	4882	126
LNC_000587	XLOC_042780	lincRNA	Novel_lncRNA	chr28	498368	501748	+	2	2318	168
LNC_000586	XLOC_042719	antisense_lncRNA	Novel_lncRNA	chr27	29947471	30047809	-	4	1231	105
LNC_000585	XLOC_042708	lincRNA	Novel_lncRNA	chr27	27832860	27836342	-	2	1687	111
LNC_000584	XLOC_042622	lincRNA	Novel_lncRNA	chr27	15048713	15052322	-	3	2234	117
LNC_000583	XLOC_042622	lincRNA	Novel_lncRNA	chr27	15048713	15052260	-	2	3359	124
LNC_000582	XLOC_042622	lincRNA	Novel_lncRNA	chr27	15048713	15052242	-	2	3287	124
LNC_000581	XLOC_042602	lincRNA	Novel_lncRNA	chr27	13690341	13699251	-	3	2027	118
LNC_000580	XLOC_042314	lincRNA	Novel_lncRNA	chr27	28661598	28677571	+	2	4012	124
LNC_000666	XLOC_049387	lincRNA	Novel_lncRNA	chr4	29554285	29559490	-	2	2518	128
LNC_000667	XLOC_049387	lincRNA	Novel_lncRNA	chr4	29554285	29559490	-	2	2512	128
LNC_000664	XLOC_049122	lincRNA	Novel_lncRNA	chr4	6621202	6795964	-	3	847	108
LNC_000665	XLOC_049349	lincRNA	Novel_lncRNA	chr4	29094408	29140591	-	4	3758	158
LNC_000662	XLOC_048911	lincRNA	Novel_lncRNA	chr4	98115531	98129864	+	3	2158	120
LNC_000663	XLOC_049040	lincRNA	Novel_lncRNA	chr4	111116727	111121216	+	2	4354	135
LNC_000589	XLOC_042883	lincRNA	Novel_lncRNA	chr28	7947074	7952105	+	2	4965	211
LNC_000588	XLOC_042830	lincRNA	Novel_lncRNA	chr28	2685920	2693092	+	2	7090	144
LNC_000741	XLOC_054462	antisense_lncRNA	Novel_lncRNA	chr6	81681997	81685844	+	2	1364	76
LNC_000740	XLOC_054412	antisense_lncRNA	Novel_lncRNA	chr6	70143307	70152368	+	2	3808	116
LNC_000039	XLOC_005992	lincRNA	Novel_lncRNA	KB010270.1	30292	31978	+	2	1019	76
LNC_000038	XLOC_005865	lincRNA	Novel_lncRNA	KB010214.1	7547	8652	-	2	940	98
LNC_000745	XLOC_054722	lincRNA	Novel_lncRNA	chr6	106189479	106239558	+	3	1096	111
LNC_000744	XLOC_054605	antisense_lncRNA	Novel_lncRNA	chr6	87930230	87938176	+	2	1357	126
LNC_000747	XLOC_054855	lincRNA	Novel_lncRNA	chr6	113912179	113917660	+	3	4199	211
LNC_000746	XLOC_054821	antisense_lncRNA	Novel_lncRNA	chr6	112978448	112980108	+	2	1442	180
LNC_000033	XLOC_005725	antisense_lncRNA	Novel_lncRNA	KB010171.1	18620	40780	-	2	1735	136
LNC_000032	XLOC_005648	lincRNA	Novel_lncRNA	KB010160.1	35636	42244	+	2	1176	118
LNC_000031	XLOC_005633	lincRNA	Novel_lncRNA	KB010140.1	57260	58070	+	2	744	69
LNC_000030	XLOC_005473	lincRNA	Novel_lncRNA	KB010079.1	51081	52014	+	2	881	95
LNC_000037	XLOC_005820	lincRNA	Novel_lncRNA	KB010195.1	84778	87735	+	2	2836	144
LNC_000036	XLOC_005738	lincRNA	Novel_lncRNA	KB010173.1	11729	44173	-	2	1716	123
LNC_000035	XLOC_005738	lincRNA	Novel_lncRNA	KB010173.1	11729	42765	-	2	1254	130
LNC_000034	XLOC_005738	lincRNA	Novel_lncRNA	KB010173.1	11729	42765	-	2	1254	130
LNC_000132	XLOC_011173	lincRNA	Novel_lncRNA	chr10	21129869	21134622	+	2	4464	131
LNC_000133	XLOC_011173	lincRNA	Novel_lncRNA	chr10	21129869	21134622	+	2	3954	131
LNC_000130	XLOC_011165	lincRNA	Novel_lncRNA	chr10	20922518	20928528	+	2	5884	194
LNC_000131	XLOC_011173	lincRNA	Novel_lncRNA	chr10	21129869	21134622	+	2	3909	131
LNC_000136	XLOC_011308	lincRNA	Novel_lncRNA	chr10	26839479	26963502	+	3	609	105
LNC_000137	XLOC_011308	lincRNA	Novel_lncRNA	chr10	26839492	27007577	+	5	2221	79
LNC_000134	XLOC_011299	antisense_lncRNA	Novel_lncRNA	chr10	24983164	24984617	+	2	1396	127
LNC_000135	XLOC_011308	lincRNA	Novel_lncRNA	chr10	26839467	26963502	+	4	741	100
LNC_000138	XLOC_011433	antisense_lncRNA	Novel_lncRNA	chr10	40120108	40131353	+	2	10536	137
LNC_000139	XLOC_011568	antisense_lncRNA	Novel_lncRNA	chr10	49205822	49207654	+	2	852	106
LNC_000737	XLOC_054283	lincRNA	Novel_lncRNA	chr6	56436901	56440223	+	2	3211	113
LNC_000710	XLOC_052219	lincRNA	Novel_lncRNA	chr5	14897242	14899031	-	2	1714	135
LNC_000468	XLOC_036200	lincRNA	Novel_lncRNA	chr22	96917	99798	-	2	2315	176
LNC_000711	XLOC_052275	lincRNA	Novel_lncRNA	chr5	20903048	20939098	-	3	606	65
LNC_000469	XLOC_036200	lincRNA	Novel_lncRNA	chr22	96917	99798	-	2	2313	176
LNC_000109	XLOC_009995	antisense_lncRNA	Novel_lncRNA	chr1	85865785	85871802	-	2	5243	111
LNC_000872	XLOC_063166	lincRNA	Novel_lncRNA	chrX	11917612	11951921	+	4	949	83
LNC_000108	XLOC_009891	antisense_lncRNA	Novel_lncRNA	chr1	81217776	81222217	-	2	2862	175
LNC_000855	XLOC_062149	lincRNA	Novel_lncRNA	chr9	88791450	88796590	+	2	5045	166
LNC_000854	XLOC_061891	lincRNA	Novel_lncRNA	chr9	67518230	67519706	+	2	1391	76
LNC_000857	XLOC_062237	lincRNA	Novel_lncRNA	chr9	12261189	12266033	-	2	3286	124
LNC_000467	XLOC_036191	lincRNA	Novel_lncRNA	chr22	57951707	57955346	+	2	3276	148
LNC_000851	XLOC_061308	lincRNA	Novel_lncRNA	chr9	12718398	12730203	+	3	4443	101
LNC_000850	XLOC_061230	lincRNA	Novel_lncRNA	chr9	910177	941725	+	2	625	71
LNC_000853	XLOC_061684	lincRNA	Novel_lncRNA	chr9	43398308	43483087	+	4	687	102
LNC_000852	XLOC_061328	antisense_lncRNA	Novel_lncRNA	chr9	13148168	13153247	+	2	1792	73
LNC_000460	XLOC_035818	lincRNA	Novel_lncRNA	chr22	29837906	29839912	+	2	1954	103
LNC_000859	XLOC_062450	lincRNA	Novel_lncRNA	chr9	24523245	24528642	-	2	2690	109
LNC_000858	XLOC_062321	lincRNA	Novel_lncRNA	chr9	16702414	16749525	-	2	3187	91
LNC_000461	XLOC_035821	lincRNA	Novel_lncRNA	chr22	29858920	29866383	+	2	3098	112
LNC_000068	XLOC_007415	lincRNA	Novel_lncRNA	KB013159.1	6452	9299	+	2	2416	242
LNC_000724	XLOC_052648	lincRNA	Novel_lncRNA	chr5	31788608	31789163	-	2	470	85
LNC_000369	XLOC_029449	lincRNA	Novel_lncRNA	chr19	49197721	49203887	+	2	5740	214
LNC_000069	XLOC_007519	lincRNA	Novel_lncRNA	KB013588.1	33463	35386	-	2	1723	164
LNC_000367	XLOC_029171	lincRNA	Novel_lncRNA	chr19	26855696	26859098	+	2	2806	140
LNC_000366	XLOC_029067	lincRNA	Novel_lncRNA	chr19	24207466	24210032	+	2	1355	97
LNC_000365	XLOC_028934	antisense_lncRNA	Novel_lncRNA	chr19	12856269	12880371	+	2	1313	127
LNC_000364	XLOC_028934	antisense_lncRNA	Novel_lncRNA	chr19	12854669	12880371	+	3	1826	127
LNC_000363	XLOC_028934	antisense_lncRNA	Novel_lncRNA	chr19	12854669	12880371	+	3	1685	133
LNC_000362	XLOC_028840	lincRNA	Novel_lncRNA	chr19	9144265	9149948	+	2	5619	108
LNC_000361	XLOC_028840	lincRNA	Novel_lncRNA	chr19	9144265	9149948	+	2	5616	108
LNC_000360	XLOC_028762	lincRNA	Novel_lncRNA	chr19	5125535	5129949	+	2	1105	155
LNC_000406	XLOC_031996	lincRNA	Novel_lncRNA	chr2	27588995	27641540	-	3	2735	138
LNC_000407	XLOC_032118	lincRNA	Novel_lncRNA	chr2	62750192	62776512	-	2	3193	182
LNC_000404	XLOC_031893	lincRNA	Novel_lncRNA	chr2	18788382	18794267	-	2	5592	126
LNC_000405	XLOC_031953	lincRNA	Novel_lncRNA	chr2	24612941	24615634	-	2	2553	107
LNC_000402	XLOC_031810	lincRNA	Novel_lncRNA	chr2	9676681	9683390	-	2	6650	146
LNC_000403	XLOC_031864	lincRNA	Novel_lncRNA	chr2	17987061	17991115	-	2	3988	115
LNC_000400	XLOC_031794	lincRNA	Novel_lncRNA	chr2	8147078	8150882	-	2	3730	102
LNC_000401	XLOC_031794	lincRNA	Novel_lncRNA	chr2	8147078	8150926	-	2	3774	108
LNC_000561	XLOC_041465	antisense_lncRNA	Novel_lncRNA	chr26	49921425	49923234	+	2	1501	162
LNC_000560	XLOC_041464	lincRNA	Novel_lncRNA	chr26	49914828	49915975	+	2	689	207
LNC_000563	XLOC_041467	lincRNA	Novel_lncRNA	chr26	49991249	49993458	+	2	2145	216
LNC_000562	XLOC_041467	lincRNA	Novel_lncRNA	chr26	49991134	49993458	+	2	2260	247
LNC_000565	XLOC_041507	lincRNA	Novel_lncRNA	chr26	2466681	2469663	-	2	2681	132
LNC_000564	XLOC_041507	lincRNA	Novel_lncRNA	chr26	2462768	2469653	-	2	1502	102
LNC_000408	XLOC_032178	lincRNA	Novel_lncRNA	chr2	71394515	71395569	-	2	755	106
LNC_000409	XLOC_032182	lincRNA	Novel_lncRNA	chr2	71409461	71412789	-	3	2445	144
LNC_000558	XLOC_041406	lincRNA	Novel_lncRNA	chr26	45811035	45813975	+	2	2871	175
LNC_000559	XLOC_041459	antisense_lncRNA	Novel_lncRNA	chr26	49660444	49671607	+	3	2425	171
LNC_000318	XLOC_025393	lincRNA	Novel_lncRNA	chr17	58315253	58315672	+	2	370	53
LNC_000319	XLOC_025609	antisense_lncRNA	Novel_lncRNA	chr17	71601400	71603472	+	2	607	181
LNC_000312	XLOC_024979	lincRNA	Novel_lncRNA	chr17	24191975	24303050	+	3	593	96
LNC_000313	XLOC_024989	lincRNA	Novel_lncRNA	chr17	24912267	24919684	+	3	819	59
LNC_000310	XLOC_024960	antisense_lncRNA	Novel_lncRNA	chr17	18289257	18295731	+	2	5600	149
LNC_000311	XLOC_024977	lincRNA	Novel_lncRNA	chr17	23916603	23917668	+	2	944	80
LNC_000316	XLOC_025161	lincRNA	Novel_lncRNA	chr17	32568870	32570246	+	2	1322	68
LNC_000317	XLOC_025308	lincRNA	Novel_lncRNA	chr17	54930808	54933196	+	2	239	72
LNC_000314	XLOC_024989	lincRNA	Novel_lncRNA	chr17	24913599	24919684	+	2	1372	96
LNC_000315	XLOC_025148	lincRNA	Novel_lncRNA	chr17	32523992	32527205	+	2	3102	112
LNC_000258	XLOC_021124	lincRNA	Novel_lncRNA	chr15	33768301	33772831	+	2	4017	153
LNC_000709	XLOC_052199	lincRNA	Novel_lncRNA	chr5	14833188	14835653	-	2	2411	108
LNC_000708	XLOC_052129	lincRNA	Novel_lncRNA	chr5	4938383	5119483	-	6	1525	167
LNC_000705	XLOC_052111	lincRNA	Novel_lncRNA	chr5	4351259	4356626	-	2	5225	119
LNC_000550	XLOC_040785	lincRNA	Novel_lncRNA	chr25	39735334	39740945	-	2	5535	113
LNC_000707	XLOC_052129	lincRNA	Novel_lncRNA	chr5	4938383	5018745	-	4	1107	104
LNC_000706	XLOC_052129	lincRNA	Novel_lncRNA	chr5	4938383	4995859	-	3	1129	66
LNC_000701	XLOC_051997	lincRNA	Novel_lncRNA	chr5	108439557	108440709	+	2	959	119
LNC_000700	XLOC_051837	lincRNA	Novel_lncRNA	chr5	100677691	100679082	+	2	899	196
LNC_000703	XLOC_052094	lincRNA	Novel_lncRNA	chr5	4216735	4250440	-	4	3962	119
LNC_000551	XLOC_040797	lincRNA	Novel_lncRNA	chr25	39914936	39925664	-	2	1798	181
LNC_000077	XLOC_008216	lincRNA	Novel_lncRNA	chr1	93695024	93702116	+	2	1585	140
LNC_000076	XLOC_008212	antisense_lncRNA	Novel_lncRNA	chr1	93252913	93332557	+	4	713	79
LNC_000075	XLOC_008028	lincRNA	Novel_lncRNA	chr1	71380451	71382170	+	2	1635	87
LNC_000074	XLOC_007917	lincRNA	Novel_lncRNA	chr1	57019487	57021661	+	3	555	116
LNC_000073	XLOC_007917	lincRNA	Novel_lncRNA	chr1	57019376	57021661	+	2	2080	107
LNC_000072	XLOC_007845	lincRNA	Novel_lncRNA	chr1	51689789	51740467	+	4	6901	146
LNC_000071	XLOC_007845	lincRNA	Novel_lncRNA	chr1	51689754	51740467	+	5	6479	134
LNC_000070	XLOC_007681	lincRNA	Novel_lncRNA	chr1	10088684	10099451	+	2	10678	136
LNC_000176	XLOC_014240	lincRNA	Novel_lncRNA	chr11	74470348	74505151	+	2	3120	127
LNC_000177	XLOC_014348	lincRNA	Novel_lncRNA	chr11	74943178	74948390	+	2	4461	98
LNC_000174	XLOC_014147	lincRNA	Novel_lncRNA	chr11	67161078	67164661	+	2	3330	195
LNC_000175	XLOC_014161	lincRNA	Novel_lncRNA	chr11	67716854	67721427	+	2	1408	112
LNC_000172	XLOC_014010	lincRNA	Novel_lncRNA	chr11	48979210	48980218	+	2	910	73
LNC_000173	XLOC_014069	lincRNA	Novel_lncRNA	chr11	59758681	59801348	+	2	1234	161
LNC_000079	XLOC_008478	lincRNA	Novel_lncRNA	chr1	126987693	126997645	+	2	9858	147
LNC_000078	XLOC_008230	lincRNA	Novel_lncRNA	chr1	94907369	94950370	+	3	724	131
LNC_000271	XLOC_022433	antisense_lncRNA	Novel_lncRNA	chr15	44119166	44271552	-	2	482	64
LNC_000270	XLOC_022373	antisense_lncRNA	Novel_lncRNA	chr15	41096239	41154653	-	2	2638	115
LNC_000273	XLOC_022454	lincRNA	Novel_lncRNA	chr15	44622975	44624747	-	2	1160	104
LNC_000272	XLOC_022447	antisense_lncRNA	Novel_lncRNA	chr15	44236450	44371356	-	2	264	59
LNC_000275	XLOC_022715	lincRNA	Novel_lncRNA	chr15	61274655	61277001	-	2	2287	87
LNC_000274	XLOC_022454	lincRNA	Novel_lncRNA	chr15	44623482	44632902	-	2	1441	115
LNC_000277	XLOC_022940	antisense_lncRNA	Novel_lncRNA	chr16	366620	370716	+	2	4018	165
LNC_000276	XLOC_022919	lincRNA	Novel_lncRNA	chr15	78531297	78533166	-	2	1702	153
LNC_000279	XLOC_023120	lincRNA	Novel_lncRNA	chr16	26256912	26259551	+	2	2239	199
LNC_000278	XLOC_022965	lincRNA	Novel_lncRNA	chr16	854152	855064	+	2	852	70
LNC_000429	XLOC_033644	lincRNA	Novel_lncRNA	chr20	12911880	12915737	-	2	3747	146
LNC_000631	XLOC_046869	lincRNA	Novel_lncRNA	chr3	13717849	13720326	-	2	1937	194
LNC_000630	XLOC_046583	lincRNA	Novel_lncRNA	chr3	114137160	114150931	+	2	1899	203
LNC_000633	XLOC_047020	lincRNA	Novel_lncRNA	chr3	25217054	25224487	-	2	7379	110
LNC_000632	XLOC_046869	lincRNA	Novel_lncRNA	chr3	13717849	13737327	-	3	441	146
LNC_000635	XLOC_047035	lincRNA	Novel_lncRNA	chr3	25902960	25915619	-	3	4837	139
LNC_000634	XLOC_047035	lincRNA	Novel_lncRNA	chr3	25879846	25915619	-	4	2397	130
LNC_000637	XLOC_047035	lincRNA	Novel_lncRNA	chr3	25902960	25915635	-	3	4849	122
LNC_000636	XLOC_047035	lincRNA	Novel_lncRNA	chr3	25902960	25915619	-	3	4853	122
LNC_000639	XLOC_047074	lincRNA	Novel_lncRNA	chr3	26434888	26436001	-	2	1013	277
LNC_000638	XLOC_047035	lincRNA	Novel_lncRNA	chr3	25914039	25915635	-	2	1509	185
LNC_000689	XLOC_050624	lincRNA	Novel_lncRNA	chr5	25220572	25225324	+	2	2217	161
LNC_000002	XLOC_000340	lincRNA	Novel_lncRNA	AJPT01263311.1	33	3340	+	3	3118	148
LNC_000003	XLOC_000428	lincRNA	Novel_lncRNA	AJPT01265341.1	151	2242	+	2	1873	94
LNC_000001	XLOC_000026	lincRNA	Novel_lncRNA	AJPT01253657.1	5	1892	-	2	1834	97
LNC_000006	XLOC_000732	lincRNA	Novel_lncRNA	AJPT01271026.1	3	1251	-	3	717	100
LNC_000007	XLOC_000732	lincRNA	Novel_lncRNA	AJPT01271026.1	3	1251	-	3	597	97
LNC_000004	XLOC_000454	lincRNA	Novel_lncRNA	AJPT01265864.1	3	2627	-	2	2552	177
LNC_000005	XLOC_000601	lincRNA	Novel_lncRNA	AJPT01268655.1	8	611	+	2	490	56
LNC_000008	XLOC_000798	lincRNA	Novel_lncRNA	AJPT01272071.1	4	3321	+	2	3207	96
LNC_000009	XLOC_000798	lincRNA	Novel_lncRNA	AJPT01272071.1	4	3321	+	2	3203	96
LNC_000680	XLOC_049807	lincRNA	Novel_lncRNA	chr4	67744953	67752495	-	2	2445	149
LNC_000681	XLOC_050009	lincRNA	Novel_lncRNA	chr4	80226289	80255661	-	3	1749	74
LNC_000525	XLOC_039502	antisense_lncRNA	Novel_lncRNA	chr25	2770389	2772169	+	2	1697	152
LNC_000524	XLOC_039399	lincRNA	Novel_lncRNA	chr25	915743	917073	+	2	653	148
LNC_000527	XLOC_039508	lincRNA	Novel_lncRNA	chr25	2894014	2902525	+	2	7584	128
LNC_000526	XLOC_039502	antisense_lncRNA	Novel_lncRNA	chr25	2770390	2772169	+	2	1639	152
LNC_000521	XLOC_039188	lincRNA	Novel_lncRNA	chr24	38372438	38448473	-	3	1472	86
LNC_000520	XLOC_039179	lincRNA	Novel_lncRNA	chr24	37624819	37639069	-	2	1535	134
LNC_000523	XLOC_039326	lincRNA	Novel_lncRNA	chr24	60030265	60037178	-	2	6821	171
LNC_000522	XLOC_039322	lincRNA	Novel_lncRNA	chr24	60016166	60019806	-	2	3557	159
LNC_000684	XLOC_050458	lincRNA	Novel_lncRNA	chr5	11638420	11640548	+	3	605	84
LNC_000685	XLOC_050488	lincRNA	Novel_lncRNA	chr5	12221966	12223359	+	2	1314	125
LNC_000686	XLOC_050509	lincRNA	Novel_lncRNA	chr5	18551671	18576468	+	2	765	120
LNC_000687	XLOC_050509	lincRNA	Novel_lncRNA	chr5	18551859	18576468	+	3	673	102
LNC_000529	XLOC_039534	lincRNA	Novel_lncRNA	chr25	3816591	3817958	+	2	1024	192
LNC_000528	XLOC_039508	lincRNA	Novel_lncRNA	chr25	2894199	2902525	+	2	7450	128
LNC_000682	XLOC_050009	lincRNA	Novel_lncRNA	chr4	80231514	80255692	-	3	893	79
LNC_000683	XLOC_050453	lincRNA	Novel_lncRNA	chr5	11451307	11459175	+	2	5201	150
LNC_000099	XLOC_009453	lincRNA	Novel_lncRNA	chr1	60042968	60046436	-	2	3402	135
LNC_000098	XLOC_009383	lincRNA	Novel_lncRNA	chr1	56766365	56769084	-	2	2633	103
LNC_000091	XLOC_009178	lincRNA	Novel_lncRNA	chr1	19509187	19512092	-	2	2798	86
LNC_000090	XLOC_009178	lincRNA	Novel_lncRNA	chr1	19509187	19512092	-	2	2798	86
LNC_000093	XLOC_009185	lincRNA	Novel_lncRNA	chr1	19546212	19548026	-	2	1725	78
LNC_000092	XLOC_009182	lincRNA	Novel_lncRNA	chr1	19531592	19540091	-	4	8330	177
LNC_000095	XLOC_009203	lincRNA	Novel_lncRNA	chr1	19611720	19613153	-	2	1344	135
LNC_000094	XLOC_009188	lincRNA	Novel_lncRNA	chr1	19557470	19560952	-	2	3402	85
LNC_000097	XLOC_009265	lincRNA	Novel_lncRNA	chr1	28232824	28243718	-	2	10823	126
LNC_000096	XLOC_009254	lincRNA	Novel_lncRNA	chr1	21705218	21711435	-	2	4621	108
LNC_000828	XLOC_059508	antisense_lncRNA	Novel_lncRNA	chr8	70904135	70908150	+	2	3031	112
LNC_000829	XLOC_059583	lincRNA	Novel_lncRNA	chr8	77567319	77568421	+	2	676	83
LNC_000824	XLOC_059409	lincRNA	Novel_lncRNA	chr8	65127031	65131901	+	4	2691	130
LNC_000825	XLOC_059409	lincRNA	Novel_lncRNA	chr8	65127032	65131901	+	4	2688	130
LNC_000826	XLOC_059471	lincRNA	Novel_lncRNA	chr8	69327187	69350653	+	4	1870	116
LNC_000827	XLOC_059471	lincRNA	Novel_lncRNA	chr8	69348635	69351921	+	4	841	100
LNC_000820	XLOC_059059	lincRNA	Novel_lncRNA	chr8	23214826	23217669	+	2	2260	120
LNC_000821	XLOC_059264	lincRNA	Novel_lncRNA	chr8	54514957	54517415	+	2	749	110
LNC_000822	XLOC_059373	antisense_lncRNA	Novel_lncRNA	chr8	61753182	61801008	+	2	2001	166
LNC_000823	XLOC_059378	lincRNA	Novel_lncRNA	chr8	62323421	62335406	+	2	11935	238
LNC_000356	XLOC_028521	antisense_lncRNA	Novel_lncRNA	chr18	55013768	55015155	-	2	1038	143
LNC_000357	XLOC_028557	lincRNA	Novel_lncRNA	chr18	55836098	55852595	-	3	1628	120
LNC_000354	XLOC_028225	lincRNA	Novel_lncRNA	chr18	41094886	41098083	-	2	2632	121
LNC_000355	XLOC_028521	antisense_lncRNA	Novel_lncRNA	chr18	55012144	55015541	-	2	2131	236
LNC_000352	XLOC_028075	lincRNA	Novel_lncRNA	chr18	16249446	16269857	-	2	13180	127
LNC_000353	XLOC_028224	lincRNA	Novel_lncRNA	chr18	41088175	41094490	-	2	5854	174
LNC_000350	XLOC_027848	lincRNA	Novel_lncRNA	chr18	3713580	3781793	-	4	1390	69
LNC_000351	XLOC_028021	lincRNA	Novel_lncRNA	chr18	12998323	12999735	-	2	1032	76
LNC_000451	XLOC_034953	lincRNA	Novel_lncRNA	chr21	12261955	12270312	-	2	476	105
LNC_000450	XLOC_034899	lincRNA	Novel_lncRNA	chr21	10343011	10383920	-	2	699	164
LNC_000453	XLOC_035333	lincRNA	Novel_lncRNA	chr21	55323153	55330809	-	2	6656	165
LNC_000452	XLOC_035278	lincRNA	Novel_lncRNA	chr21	48800932	48805316	-	3	4201	184
LNC_000455	XLOC_035541	antisense_lncRNA	Novel_lncRNA	chr22	6790414	6841835	+	2	5489	146
LNC_000454	XLOC_035506	lincRNA	Novel_lncRNA	chr22	5790949	5800605	+	3	1069	135
LNC_000358	XLOC_028627	lincRNA	Novel_lncRNA	chr18	58338134	58343870	-	3	862	88
LNC_000359	XLOC_028634	lincRNA	Novel_lncRNA	chr18	58501080	58502527	-	2	1227	99
LNC_000891	XLOC_065124	lincRNA	Novel_lncRNA	chrX	101807495	101911582	-	7	1249	140
LNC_000890	XLOC_065067	lincRNA	Novel_lncRNA	chrX	92192579	92198210	-	2	771	122
LNC_000893	XLOC_065143	lincRNA	Novel_lncRNA	chrX	101982241	102071300	-	7	2625	129
LNC_000892	XLOC_065124	lincRNA	Novel_lncRNA	chrX	101843192	101861840	-	4	1070	140
LNC_000895	XLOC_065143	lincRNA	Novel_lncRNA	chrX	102064731	102071300	-	2	952	108
LNC_000894	XLOC_065143	antisense_lncRNA	Novel_lncRNA	chrX	101982241	102072498	-	6	2460	129
LNC_000591	XLOC_043205	antisense_lncRNA	Novel_lncRNA	chr28	41803408	41804809	+	2	1349	131
LNC_000619	XLOC_045079	lincRNA	Novel_lncRNA	chr29	41459844	41461000	-	2	1001	109
LNC_000618	XLOC_044881	lincRNA	Novel_lncRNA	chr29	30638686	30642164	-	2	3364	230
LNC_000239	XLOC_019205	lincRNA	Novel_lncRNA	chr13	73851519	73854302	-	2	2440	101
LNC_000238	XLOC_019195	lincRNA	Novel_lncRNA	chr13	73185405	73193900	-	2	7181	173
LNC_000235	XLOC_018924	lincRNA	Novel_lncRNA	chr13	59902379	59907754	-	2	4883	152
LNC_000234	XLOC_018803	lincRNA	Novel_lncRNA	chr13	52766292	52775032	-	4	4388	245
LNC_000237	XLOC_019100	lincRNA	Novel_lncRNA	chr13	69818573	69826630	-	2	7947	152
LNC_000236	XLOC_018930	lincRNA	Novel_lncRNA	chr13	59976532	59977744	-	2	920	96
LNC_000231	XLOC_018725	antisense_lncRNA	Novel_lncRNA	chr13	50247702	50259968	-	2	2322	191
LNC_000230	XLOC_018646	antisense_lncRNA	Novel_lncRNA	chr13	37150439	37163483	-	2	705	93
LNC_000233	XLOC_018803	lincRNA	Novel_lncRNA	chr13	52766292	52773222	-	4	4893	245
LNC_000232	XLOC_018739	lincRNA	Novel_lncRNA	chr13	50555136	50587029	-	2	31805	187
LNC_000597	XLOC_044185	lincRNA	Novel_lncRNA	chr29	36097097	36103215	+	2	2192	164
LNC_000613	XLOC_044642	lincRNA	Novel_lncRNA	chr29	7748789	7750968	-	2	1502	106
LNC_000612	XLOC_044634	lincRNA	Novel_lncRNA	chr29	6499894	6503433	-	2	2306	115
LNC_000679	XLOC_049807	lincRNA	Novel_lncRNA	chr4	67742881	67752495	-	2	3356	149
LNC_000678	XLOC_049749	lincRNA	Novel_lncRNA	chr4	64116389	64119137	-	2	2216	236
LNC_000675	XLOC_049537	lincRNA	Novel_lncRNA	chr4	43748609	43763648	-	2	14932	137
LNC_000674	XLOC_049424	lincRNA	Novel_lncRNA	chr4	36432276	36447920	-	4	933	148
LNC_000677	XLOC_049631	lincRNA	Novel_lncRNA	chr4	50458791	50469095	-	3	1345	86
LNC_000676	XLOC_049626	lincRNA	Novel_lncRNA	chr4	49661294	49663007	-	2	1080	75
LNC_000671	XLOC_049424	antisense_lncRNA	Novel_lncRNA	chr4	36244318	36470863	-	7	2918	138
LNC_000670	XLOC_049424	antisense_lncRNA	Novel_lncRNA	chr4	36244318	36420302	-	3	1976	138
LNC_000673	XLOC_049424	lincRNA	Novel_lncRNA	chr4	36415428	36470863	-	8	5112	126
LNC_000616	XLOC_044731	lincRNA	Novel_lncRNA	chr29	24168400	24184039	-	2	15544	232
LNC_000774	XLOC_056072	lincRNA	Novel_lncRNA	chr7	2718243	2720901	+	2	2504	142
LNC_000775	XLOC_056307	lincRNA	Novel_lncRNA	chr7	14536753	14537833	+	2	490	163
LNC_000776	XLOC_056332	lincRNA	Novel_lncRNA	chr7	14981522	14983785	+	2	1242	136
LNC_000777	XLOC_056357	lincRNA	Novel_lncRNA	chr7	15968116	15971490	+	2	495	71
LNC_000770	XLOC_056055	lincRNA	Novel_lncRNA	chr7	2125789	2126427	+	2	498	112
LNC_000771	XLOC_056061	lincRNA	Novel_lncRNA	chr7	2526678	2530212	+	2	941	101
LNC_000048	XLOC_006395	lincRNA	Novel_lncRNA	KB010473.1	151110	155322	+	2	1481	168
LNC_000049	XLOC_006397	lincRNA	Novel_lncRNA	KB010473.1	362	8734	-	3	5789	224
LNC_000046	XLOC_006366	antisense_lncRNA	Novel_lncRNA	KB010435.1	67975	86467	-	3	1441	113
LNC_000047	XLOC_006395	lincRNA	Novel_lncRNA	KB010473.1	151106	155322	+	2	1455	168
LNC_000044	XLOC_006197	lincRNA	Novel_lncRNA	KB010347.1	13995	14998	-	2	691	115
LNC_000045	XLOC_006197	lincRNA	Novel_lncRNA	KB010347.1	13995	15348	-	2	1041	115
LNC_000042	XLOC_006076	lincRNA	Novel_lncRNA	KB010312.1	87169	125823	-	2	2499	170
LNC_000043	XLOC_006119	lincRNA	Novel_lncRNA	KB010324.1	77196	82631	+	2	2022	154
LNC_000040	XLOC_006064	lincRNA	Novel_lncRNA	KB010303.1	84644	85887	-	2	923	176
LNC_000041	XLOC_006076	lincRNA	Novel_lncRNA	KB010312.1	87169	92966	-	2	2721	175
LNC_000288	XLOC_023682	lincRNA	Novel_lncRNA	chr16	70672527	70680881	+	2	2010	163
LNC_000289	XLOC_023792	lincRNA	Novel_lncRNA	chr16	76697348	76699291	+	2	1637	187
LNC_000123	XLOC_011006	lincRNA	Novel_lncRNA	chr10	8070945	8071858	+	2	804	127
LNC_000122	XLOC_011001	lincRNA	Novel_lncRNA	chr10	8033413	8035372	+	2	694	150
LNC_000125	XLOC_011087	lincRNA	Novel_lncRNA	chr10	15848469	15855436	+	2	1805	152
LNC_000124	XLOC_011026	lincRNA	Novel_lncRNA	chr10	8239427	8249343	+	2	9815	166
LNC_000127	XLOC_011145	lincRNA	Novel_lncRNA	chr10	20450238	20450690	+	2	325	108
LNC_000126	XLOC_011119	lincRNA	Novel_lncRNA	chr10	19961403	19978384	+	2	1682	79
LNC_000280	XLOC_023126	antisense_lncRNA	Novel_lncRNA	chr16	26632922	26638039	+	2	4341	178
LNC_000281	XLOC_023165	lincRNA	Novel_lncRNA	chr16	30623019	30625125	+	2	1494	170
LNC_000282	XLOC_023245	lincRNA	Novel_lncRNA	chr16	33553967	33652487	+	2	1023	106
LNC_000283	XLOC_023337	lincRNA	Novel_lncRNA	chr16	41897294	41901420	+	2	3053	171
LNC_000284	XLOC_023337	lincRNA	Novel_lncRNA	chr16	41898034	41910435	+	3	1714	219
LNC_000285	XLOC_023341	lincRNA	Novel_lncRNA	chr16	41911378	41932315	+	2	3353	148
LNC_000286	XLOC_023377	lincRNA	Novel_lncRNA	chr16	43027701	43028281	+	2	476	86
LNC_000287	XLOC_023618	antisense_lncRNA	Novel_lncRNA	chr16	65379095	65385583	+	2	6384	150
LNC_000751	XLOC_054968	lincRNA	Novel_lncRNA	chr6	11278606	11281021	-	2	2263	107
LNC_000488	XLOC_037617	lincRNA	Novel_lncRNA	chr23	6499357	6500746	-	2	1334	125
LNC_000489	XLOC_037714	lincRNA	Novel_lncRNA	chr23	9742526	9745264	-	2	962	107
LNC_000486	XLOC_037510	lincRNA	Novel_lncRNA	chr23	47253611	47255683	+	2	2020	141
LNC_000487	XLOC_037514	lincRNA	Novel_lncRNA	chr23	47355774	47358948	+	2	3081	179
LNC_000484	XLOC_037241	lincRNA	Novel_lncRNA	chr23	17683860	17684956	+	2	903	112
LNC_000485	XLOC_037501	lincRNA	Novel_lncRNA	chr23	46698221	46699164	+	2	529	144
LNC_000482	XLOC_037060	lincRNA	Novel_lncRNA	chr23	7435024	7440892	+	2	5740	179
LNC_000483	XLOC_037072	lincRNA	Novel_lncRNA	chr23	8273799	8275712	+	2	1864	193
LNC_000480	XLOC_037015	lincRNA	Novel_lncRNA	chr23	6742560	6744774	+	2	2120	114
LNC_000481	XLOC_037049	lincRNA	Novel_lncRNA	chr23	7371225	7378860	+	2	2966	116
LNC_000768	XLOC_055926	lincRNA	Novel_lncRNA	chr6	112860105	112863749	-	2	3223	244
LNC_000759	XLOC_055325	lincRNA	Novel_lncRNA	chr6	54088824	54207340	-	5	556	92
LNC_000763	XLOC_055636	lincRNA	Novel_lncRNA	chr6	86437937	86440767	-	3	827	90
LNC_000198	XLOC_016831	lincRNA	Novel_lncRNA	chr12	30061352	30064056	-	2	2627	94
LNC_000199	XLOC_017032	lincRNA	Novel_lncRNA	chr12	68486317	68488259	-	2	1688	90
LNC_000762	XLOC_055636	lincRNA	Novel_lncRNA	chr6	86406636	86439137	-	2	2099	86
LNC_000194	XLOC_016565	antisense_lncRNA	Novel_lncRNA	chr12	80616769	80617768	+	2	840	146
LNC_000195	XLOC_016610	lincRNA	Novel_lncRNA	chr12	82259666	82261483	+	2	1701	196
LNC_000196	XLOC_016741	lincRNA	Novel_lncRNA	chr12	17308326	17312810	-	2	4414	125
LNC_000197	XLOC_016783	lincRNA	Novel_lncRNA	chr12	20333288	20355082	-	3	1934	115
LNC_000190	XLOC_016117	lincRNA	Novel_lncRNA	chr12	11925602	11930932	+	2	806	127
LNC_000191	XLOC_016192	lincRNA	Novel_lncRNA	chr12	17439843	17448615	+	2	5210	110
LNC_000192	XLOC_016430	lincRNA	Novel_lncRNA	chr12	53053808	53159904	+	3	1147	138
LNC_000193	XLOC_016430	lincRNA	Novel_lncRNA	chr12	53158777	53248267	+	5	1153	88
LNC_000459	XLOC_035721	lincRNA	Novel_lncRNA	chr22	22338521	22390385	+	3	934	111
LNC_000458	XLOC_035694	lincRNA	Novel_lncRNA	chr22	21147505	21163302	+	3	3255	127
LNC_000392	XLOC_031076	lincRNA	Novel_lncRNA	chr2	79824483	79827900	+	2	2624	120
LNC_000393	XLOC_031163	lincRNA	Novel_lncRNA	chr2	93241366	93245031	+	2	3591	125
LNC_000390	XLOC_030666	lincRNA	Novel_lncRNA	chr2	7016789	7171934	+	3	5383	102
LNC_000391	XLOC_030923	antisense_lncRNA	Novel_lncRNA	chr2	37650484	37655644	+	2	4903	124
LNC_000396	XLOC_031272	lincRNA	Novel_lncRNA	chr2	105663378	105665448	+	2	217	70
LNC_000397	XLOC_031379	lincRNA	Novel_lncRNA	chr2	114452587	114455771	+	2	3121	80
LNC_000394	XLOC_031234	lincRNA	Novel_lncRNA	chr2	104071781	104173780	+	2	2043	184
LNC_000395	XLOC_031234	lincRNA	Novel_lncRNA	chr2	104155138	104173780	+	2	2033	184
LNC_000398	XLOC_031454	lincRNA	Novel_lncRNA	chr2	118822800	118825330	+	3	1243	146
LNC_000399	XLOC_031454	lincRNA	Novel_lncRNA	chr2	118822800	118825330	+	3	1270	146
LNC_000415	XLOC_032676	lincRNA	Novel_lncRNA	chr2	128093200	128095256	-	2	508	77
LNC_000414	XLOC_032488	lincRNA	Novel_lncRNA	chr2	111471137	111476322	-	2	5108	143
LNC_000417	XLOC_032743	lincRNA	Novel_lncRNA	chr2	130426061	130432653	-	2	6526	329
LNC_000416	XLOC_032687	lincRNA	Novel_lncRNA	chr2	128350020	128368157	-	2	2324	95
LNC_000411	XLOC_032184	antisense_lncRNA	Novel_lncRNA	chr2	71716718	71721046	-	2	1600	142
LNC_000410	XLOC_032182	lincRNA	Novel_lncRNA	chr2	71409461	71412795	-	2	2718	144
LNC_000413	XLOC_032295	antisense_lncRNA	Novel_lncRNA	chr2	88639632	88640518	-	2	448	77
LNC_000412	XLOC_032206	lincRNA	Novel_lncRNA	chr2	78736016	78742036	-	2	1960	90
LNC_000554	XLOC_041163	lincRNA	Novel_lncRNA	chr26	19305162	19306144	+	2	843	161
LNC_000555	XLOC_041228	antisense_lncRNA	Novel_lncRNA	chr26	22336312	22340023	+	2	2648	167
LNC_000556	XLOC_041240	lincRNA	Novel_lncRNA	chr26	23412895	23419752	+	2	597	76
LNC_000557	XLOC_041360	lincRNA	Novel_lncRNA	chr26	41324231	41327442	+	2	3107	144
LNC_000419	XLOC_032753	lincRNA	Novel_lncRNA	chr2	131312506	131317052	-	2	1712	115
LNC_000418	XLOC_032748	antisense_lncRNA	Novel_lncRNA	chr2	131167826	131172618	-	2	4720	184
LNC_000552	XLOC_040998	lincRNA	Novel_lncRNA	chr26	10644307	10646587	+	2	1999	119
LNC_000553	XLOC_041149	lincRNA	Novel_lncRNA	chr26	17266678	17270283	+	2	2091	126
LNC_000731	XLOC_053719	antisense_lncRNA	Novel_lncRNA	chr5	103923414	103925879	-	2	943	112
LNC_000368	XLOC_029275	lincRNA	Novel_lncRNA	chr19	35481479	35482847	+	2	888	89
LNC_000457	XLOC_035655	lincRNA	Novel_lncRNA	chr22	15101602	15105173	+	3	1331	213
LNC_000456	XLOC_035618	lincRNA	Novel_lncRNA	chr22	14683840	14685658	+	2	1768	99
LNC_000309	XLOC_024928	lincRNA	Novel_lncRNA	chr17	16668260	16668806	+	2	431	82
LNC_000308	XLOC_024920	lincRNA	Novel_lncRNA	chr17	14826382	14829562	+	2	3097	138
LNC_000301	XLOC_024492	lincRNA	Novel_lncRNA	chr16	56870544	56875627	-	3	3794	96
LNC_000300	XLOC_024492	lincRNA	Novel_lncRNA	chr16	56870544	56875627	-	2	4068	96
LNC_000303	XLOC_024492	lincRNA	Novel_lncRNA	chr16	56875705	56877517	-	2	894	65
LNC_000302	XLOC_024492	lincRNA	Novel_lncRNA	chr16	56870544	56877348	-	2	2130	95
LNC_000305	XLOC_024834	lincRNA	Novel_lncRNA	chr17	14460722	14587768	+	4	1001	107
LNC_000304	XLOC_024824	lincRNA	Novel_lncRNA	chr17	13358308	13360292	+	2	1245	77
LNC_000307	XLOC_024834	lincRNA	Novel_lncRNA	chr17	14524473	14528677	+	2	2206	98
LNC_000306	XLOC_024834	lincRNA	Novel_lncRNA	chr17	14515357	14528677	+	3	1550	108
LNC_000868	XLOC_062927	lincRNA	Novel_lncRNA	chr9	81163261	81170997	-	4	2078	167
LNC_000869	XLOC_062997	lincRNA	Novel_lncRNA	chr9	87442925	87443667	-	2	648	62
LNC_000860	XLOC_062450	lincRNA	Novel_lncRNA	chr9	24523245	24528644	-	2	3494	109
LNC_000861	XLOC_062450	lincRNA	Novel_lncRNA	chr9	24523245	24528665	-	3	3612	109
LNC_000862	XLOC_062484	antisense_lncRNA	Novel_lncRNA	chr9	27796620	27799085	-	2	1290	122
LNC_000863	XLOC_062549	lincRNA	Novel_lncRNA	chr9	39486143	39489852	-	2	1108	79
LNC_000864	XLOC_062582	lincRNA	Novel_lncRNA	chr9	46458756	46474875	-	3	6765	106
LNC_000865	XLOC_062818	lincRNA	Novel_lncRNA	chr9	60412169	60446209	-	6	3151	167
LNC_000866	XLOC_062818	lincRNA	Novel_lncRNA	chr9	60412169	60447052	-	6	3671	167
LNC_000867	XLOC_062837	lincRNA	Novel_lncRNA	chr9	66886682	66899247	-	2	12457	159
LNC_000730	XLOC_053576	lincRNA	Novel_lncRNA	chr5	97907392	97910971	-	2	3204	264
LNC_000569	XLOC_041619	lincRNA	Novel_lncRNA	chr26	11387804	11393159	-	2	3920	215
LNC_000732	XLOC_053748	lincRNA	Novel_lncRNA	chr5	104484834	104489935	-	2	843	73
LNC_000733	XLOC_053887	lincRNA	Novel_lncRNA	chr5	111015343	111016648	-	2	1159	295
LNC_000734	XLOC_053959	lincRNA	Novel_lncRNA	chr6	5435959	5440073	+	2	4032	108
LNC_000735	XLOC_054061	antisense_lncRNA	Novel_lncRNA	chr6	17918282	17922873	+	2	4520	123
LNC_000736	XLOC_054256	lincRNA	Novel_lncRNA	chr6	48492988	48499518	+	2	6462	112
LNC_000568	XLOC_041619	lincRNA	Novel_lncRNA	chr26	11338312	11435639	-	3	2052	126
LNC_000738	XLOC_054322	antisense_lncRNA	Novel_lncRNA	chr6	61493641	61503867	+	2	10062	114
LNC_000739	XLOC_054402	lincRNA	Novel_lncRNA	chr6	69663128	69664885	+	2	1602	72
LNC_000169	XLOC_013981	lincRNA	Novel_lncRNA	chr11	48320472	48333297	+	2	1359	100
LNC_000168	XLOC_013932	lincRNA	Novel_lncRNA	chr11	45828693	45841207	+	2	3605	124
LNC_000165	XLOC_013592	lincRNA	Novel_lncRNA	chr11	24304452	24307255	+	2	1282	123
LNC_000164	XLOC_013515	lincRNA	Novel_lncRNA	chr11	15192979	15196565	+	2	2981	101
LNC_000167	XLOC_013903	lincRNA	Novel_lncRNA	chr11	44443718	44445039	+	2	1071	89
LNC_000166	XLOC_013827	lincRNA	Novel_lncRNA	chr11	38922175	38924369	+	2	457	70
LNC_000161	XLOC_012960	lincRNA	Novel_lncRNA	chr10	61492395	61495357	-	2	2414	101
LNC_000160	XLOC_012853	lincRNA	Novel_lncRNA	chr10	50325249	50395030	-	2	608	110
LNC_000163	XLOC_013281	lincRNA	Novel_lncRNA	chr10	98706927	98722743	-	2	935	109
LNC_000162	XLOC_013105	antisense_lncRNA	Novel_lncRNA	chr10	69737650	69767571	-	5	4058	175
LNC_000244	XLOC_019679	lincRNA	Novel_lncRNA	chr14	52577900	52585109	+	2	3535	105
LNC_000245	XLOC_019851	lincRNA	Novel_lncRNA	chr14	80532277	80553457	+	2	1057	119
LNC_000246	XLOC_019882	lincRNA	Novel_lncRNA	chr14	80695831	80703088	+	2	3427	183
LNC_000247	XLOC_019882	lincRNA	Novel_lncRNA	chr14	80700359	80703088	+	2	2425	158
LNC_000240	XLOC_019274	lincRNA	Novel_lncRNA	chr13	77447328	77449192	-	2	1810	122
LNC_000241	XLOC_019294	lincRNA	Novel_lncRNA	chr13	78030482	78052122	-	4	1555	102
LNC_000242	XLOC_019340	lincRNA	Novel_lncRNA	chr14	10643843	10652766	+	2	1230	77
LNC_000243	XLOC_019467	antisense_lncRNA	Novel_lncRNA	chr14	18892572	18893386	+	2	675	102
LNC_000298	XLOC_024492	lincRNA	Novel_lncRNA	chr16	56870544	56874694	-	2	2717	95
LNC_000248	XLOC_020188	lincRNA	Novel_lncRNA	chr14	11452894	11455222	-	2	2260	142
LNC_000249	XLOC_020188	lincRNA	Novel_lncRNA	chr14	11452894	11455222	-	2	2260	142
LNC_000428	XLOC_033464	antisense_lncRNA	Novel_lncRNA	chr20	1411493	1488106	-	4	4224	181
LNC_000293	XLOC_024168	lincRNA	Novel_lncRNA	chr16	42183469	42192141	-	4	1858	163
LNC_000292	XLOC_024058	lincRNA	Novel_lncRNA	chr16	29839192	29850815	-	2	11559	167
LNC_000604	XLOC_044321	lincRNA	Novel_lncRNA	chr29	41461095	41471067	+	3	9150	129
LNC_000605	XLOC_044321	lincRNA	Novel_lncRNA	chr29	41461095	41471067	+	2	6448	132
LNC_000606	XLOC_044321	lincRNA	Novel_lncRNA	chr29	41461095	41471067	+	4	9454	129
LNC_000607	XLOC_044476	lincRNA	Novel_lncRNA	chr29	47045360	47045987	+	2	481	123
LNC_000600	XLOC_044321	lincRNA	Novel_lncRNA	chr29	41459727	41471067	+	4	10339	129
LNC_000567	XLOC_041570	lincRNA	Novel_lncRNA	chr26	10110659	10111971	-	2	1213	108
LNC_000602	XLOC_044321	lincRNA	Novel_lncRNA	chr29	41461085	41471067	+	4	8332	129
LNC_000603	XLOC_044321	lincRNA	Novel_lncRNA	chr29	41461085	41471067	+	3	9487	129
LNC_000566	XLOC_041567	lincRNA	Novel_lncRNA	chr26	9995301	9996407	-	2	1036	82
LNC_000608	XLOC_044560	antisense_lncRNA	Novel_lncRNA	chr29	1484949	1489889	-	2	4850	89
LNC_000609	XLOC_044588	lincRNA	Novel_lncRNA	chr29	2264489	2267671	-	2	3087	189
LNC_000011	XLOC_003685	lincRNA	Novel_lncRNA	AJPT01334908.1	20	1233	+	2	274	51
LNC_000010	XLOC_003358	lincRNA	Novel_lncRNA	AJPT01331996.1	5	806	+	2	507	52
LNC_000013	XLOC_003685	lincRNA	Novel_lncRNA	AJPT01334908.1	64	1233	+	2	232	49
LNC_000012	XLOC_003685	lincRNA	Novel_lncRNA	AJPT01334908.1	64	1233	+	2	231	49
LNC_000015	XLOC_004343	lincRNA	Novel_lncRNA	KB009921.1	1663594	1747457	-	4	1591	218
LNC_000014	XLOC_004040	lincRNA	Novel_lncRNA	AJPT01337394.1	308	2821	-	2	1849	189
LNC_000017	XLOC_004343	lincRNA	Novel_lncRNA	KB009921.1	1722085	1741445	-	3	1029	66
LNC_000016	XLOC_004343	lincRNA	Novel_lncRNA	KB009921.1	1682795	1747457	-	4	1715	146
LNC_000019	XLOC_004425	lincRNA	Novel_lncRNA	KB009923.1	53664	57834	+	2	1682	97
LNC_000018	XLOC_004343	lincRNA	Novel_lncRNA	KB009921.1	1748700	1754610	-	2	1030	155
LNC_000772	XLOC_056061	lincRNA	Novel_lncRNA	chr7	2526874	2530212	+	2	972	120
LNC_000668	XLOC_049387	lincRNA	Novel_lncRNA	chr4	29554285	29559490	-	2	3798	128
LNC_000518	XLOC_039115	lincRNA	Novel_lncRNA	chr24	32318359	32326023	-	3	1021	118
LNC_000519	XLOC_039144	lincRNA	Novel_lncRNA	chr24	34627283	34631663	-	2	4302	130
LNC_000510	XLOC_038755	antisense_lncRNA	Novel_lncRNA	chr24	56844929	56864868	+	2	6520	214
LNC_000511	XLOC_038890	lincRNA	Novel_lncRNA	chr24	2557074	2562023	-	2	4868	124
LNC_000512	XLOC_038890	lincRNA	Novel_lncRNA	chr24	2557074	2562023	-	3	2078	95
LNC_000513	XLOC_038890	lincRNA	Novel_lncRNA	chr24	2557074	2562023	-	3	2420	119
LNC_000514	XLOC_038891	lincRNA	Novel_lncRNA	chr24	2828913	2830226	-	2	593	104
LNC_000515	XLOC_038943	lincRNA	Novel_lncRNA	chr24	7867905	7871986	-	2	3814	256
LNC_000516	XLOC_039004	lincRNA	Novel_lncRNA	chr24	25323251	25324858	-	2	1551	129
LNC_000517	XLOC_039046	lincRNA	Novel_lncRNA	chr24	30583671	30585376	-	3	778	130
LNC_000693	XLOC_051040	lincRNA	Novel_lncRNA	chr5	46651483	46662378	+	2	2489	100
LNC_000692	XLOC_050757	lincRNA	Novel_lncRNA	chr5	30980183	30991875	+	2	772	75
LNC_000691	XLOC_050684	lincRNA	Novel_lncRNA	chr5	27659644	27665333	+	2	5504	137
LNC_000690	XLOC_050637	lincRNA	Novel_lncRNA	chr5	25910356	25913040	+	2	516	80
LNC_000669	XLOC_049424	antisense_lncRNA	Novel_lncRNA	chr4	36168449	36470863	-	13	2748	144
LNC_000696	XLOC_051330	antisense_lncRNA	Novel_lncRNA	chr5	72441216	72448966	+	2	6753	158
LNC_000695	XLOC_051320	lincRNA	Novel_lncRNA	chr5	72106710	72113288	+	2	233	77
LNC_000694	XLOC_051049	lincRNA	Novel_lncRNA	chr5	46703555	46719145	+	3	1192	116
LNC_000699	XLOC_051574	lincRNA	Novel_lncRNA	chr5	83356121	83356984	+	2	758	63
LNC_000698	XLOC_051506	lincRNA	Novel_lncRNA	chr5	82037105	82038977	+	2	1805	136
LNC_000833	XLOC_059689	antisense_lncRNA	Novel_lncRNA	chr8	82603717	82610836	+	2	7041	168
LNC_000832	XLOC_059632	lincRNA	Novel_lncRNA	chr8	78598540	78643630	+	2	796	149
LNC_000831	XLOC_059631	lincRNA	Novel_lncRNA	chr8	78389113	78396930	+	3	978	125
LNC_000830	XLOC_059619	lincRNA	Novel_lncRNA	chr8	78356902	78360114	+	2	3112	82
LNC_000837	XLOC_059883	antisense_lncRNA	Novel_lncRNA	chr8	97756099	97809177	+	2	4247	133
LNC_000836	XLOC_059883	lincRNA	Novel_lncRNA	chr8	97756069	97766320	+	2	7267	166
LNC_000835	XLOC_059770	lincRNA	Novel_lncRNA	chr8	86951151	86955261	+	2	946	100
LNC_000834	XLOC_059770	lincRNA	Novel_lncRNA	chr8	86937840	86951816	+	4	915	110
LNC_000839	XLOC_059997	lincRNA	Novel_lncRNA	chr8	103002134	103039061	+	3	567	76
LNC_000508	XLOC_038642	lincRNA	Novel_lncRNA	chr24	41248655	41251787	+	2	1886	161
LNC_000345	XLOC_027659	antisense_lncRNA	Novel_lncRNA	chr18	59028735	59030626	+	2	836	103
LNC_000344	XLOC_027657	antisense_lncRNA	Novel_lncRNA	chr18	59011641	59013783	+	2	1343	180
LNC_000347	XLOC_027714	lincRNA	Novel_lncRNA	chr18	60316616	60318208	+	2	1382	74
LNC_000346	XLOC_027669	lincRNA	Novel_lncRNA	chr18	59197117	59197610	+	2	407	118
LNC_000341	XLOC_027503	lincRNA	Novel_lncRNA	chr18	56001566	56002470	+	2	838	89
LNC_000340	XLOC_027265	lincRNA	Novel_lncRNA	chr18	45592162	45595089	+	2	1646	121
LNC_000343	XLOC_027657	antisense_lncRNA	Novel_lncRNA	chr18	59011411	59013783	+	2	1432	180
LNC_000342	XLOC_027599	lincRNA	Novel_lncRNA	chr18	58070356	58071501	+	2	1014	120
LNC_000464	XLOC_036101	lincRNA	Novel_lncRNA	chr22	53115175	53117393	+	2	1328	189
LNC_000465	XLOC_036121	lincRNA	Novel_lncRNA	chr22	53996488	53997782	+	2	687	114
LNC_000466	XLOC_036154	lincRNA	Novel_lncRNA	chr22	56582992	56593047	+	2	2584	189
LNC_000299	XLOC_024492	lincRNA	Novel_lncRNA	chr16	56870544	56875627	-	3	3815	96
LNC_000349	XLOC_027796	lincRNA	Novel_lncRNA	chr18	1387948	1390290	-	2	2155	127
LNC_000348	XLOC_027796	lincRNA	Novel_lncRNA	chr18	1387948	1390290	-	2	2155	127
LNC_000462	XLOC_035881	lincRNA	Novel_lncRNA	chr22	43439952	43443905	+	2	2339	109
LNC_000463	XLOC_036061	lincRNA	Novel_lncRNA	chr22	51680000	51691090	+	2	2602	103
LNC_000200	XLOC_017342	lincRNA	Novel_lncRNA	chr13	17141443	17145482	+	3	1490	109
LNC_000201	XLOC_017364	lincRNA	Novel_lncRNA	chr13	22151870	22156643	+	2	4638	145
LNC_000202	XLOC_017364	lincRNA	Novel_lncRNA	chr13	22151870	22156643	+	2	4638	145
LNC_000203	XLOC_017476	antisense_lncRNA	Novel_lncRNA	chr13	32458226	32511344	+	3	1232	148
LNC_000204	XLOC_017574	lincRNA	Novel_lncRNA	chr13	36759719	36777433	+	2	2244	131
LNC_000205	XLOC_017590	lincRNA	Novel_lncRNA	chr13	37273515	37286362	+	2	12209	186
LNC_000206	XLOC_017592	lincRNA	Novel_lncRNA	chr13	37302930	37311372	+	2	1610	136
LNC_000207	XLOC_017604	lincRNA	Novel_lncRNA	chr13	37334712	37338865	+	3	2681	227
LNC_000208	XLOC_017620	lincRNA	Novel_lncRNA	chr13	37401882	37407457	+	2	2244	155
LNC_000209	XLOC_017812	lincRNA	Novel_lncRNA	chr13	55517383	55529812	+	2	12360	187
LNC_000719	XLOC_052387	lincRNA	Novel_lncRNA	chr5	23777619	23793653	-	2	2556	149
LNC_000640	XLOC_047074	lincRNA	Novel_lncRNA	chr3	26434888	26436001	-	2	1017	157
LNC_000641	XLOC_047092	lincRNA	Novel_lncRNA	chr3	27002411	27016449	-	2	3670	128
LNC_000642	XLOC_047110	antisense_lncRNA	Novel_lncRNA	chr3	27488522	27490224	-	2	1079	106
LNC_000643	XLOC_047323	lincRNA	Novel_lncRNA	chr3	43306400	43310866	-	2	4377	175
LNC_000644	XLOC_047390	lincRNA	Novel_lncRNA	chr3	51154768	51167427	-	2	12556	128
LNC_000645	XLOC_047431	lincRNA	Novel_lncRNA	chr3	53604170	53606762	-	2	2523	107
LNC_000646	XLOC_047564	lincRNA	Novel_lncRNA	chr3	65349791	65362686	-	2	12793	177
LNC_000647	XLOC_047564	lincRNA	Novel_lncRNA	chr3	65349791	65365675	-	2	15782	177
LNC_000648	XLOC_047625	lincRNA	Novel_lncRNA	chr3	77182721	77187590	-	2	3085	119
LNC_000649	XLOC_047625	lincRNA	Novel_lncRNA	chr3	77182721	77192306	-	2	2027	119
LNC_000761	XLOC_055575	antisense_lncRNA	Novel_lncRNA	chr6	81499272	81512392	-	2	4389	99
LNC_000760	XLOC_055325	lincRNA	Novel_lncRNA	chr6	54201967	54207300	-	3	2950	77
LNC_000767	XLOC_055819	lincRNA	Novel_lncRNA	chr6	103337788	103432086	-	2	1615	115
LNC_000766	XLOC_055799	antisense_lncRNA	Novel_lncRNA	chr6	101222824	101230340	-	2	4746	202
LNC_000765	XLOC_055724	lincRNA	Novel_lncRNA	chr6	88962178	88964183	-	2	673	147
LNC_000764	XLOC_055648	antisense_lncRNA	Novel_lncRNA	chr6	86440849	86521180	-	3	1104	84
LNC_000059	XLOC_006779	lincRNA	Novel_lncRNA	KB010797.1	45911	59611	+	2	417	81
LNC_000058	XLOC_006679	lincRNA	Novel_lncRNA	KB010654.1	76105	81497	-	2	5132	204
LNC_000055	XLOC_006645	lincRNA	Novel_lncRNA	KB010628.1	27854	32109	-	2	644	214
LNC_000054	XLOC_006644	lincRNA	Novel_lncRNA	KB010628.1	182992	189699	+	4	693	103
LNC_000057	XLOC_006652	lincRNA	Novel_lncRNA	KB010628.1	116439	118693	-	2	1754	169
LNC_000056	XLOC_006652	lincRNA	Novel_lncRNA	KB010628.1	116439	118693	-	2	1877	169
LNC_000051	XLOC_006497	lincRNA	Novel_lncRNA	KB010496.1	57225	61213	-	2	3356	155
LNC_000050	XLOC_006488	lincRNA	Novel_lncRNA	KB010493.1	4336	16516	+	2	1028	131
LNC_000053	XLOC_006636	antisense_lncRNA	Novel_lncRNA	KB010628.1	88913	93298	+	2	2057	175
LNC_000052	XLOC_006595	lincRNA	Novel_lncRNA	KB010587.1	32081	33810	+	2	1611	195
LNC_000114	XLOC_010079	lincRNA	Novel_lncRNA	chr1	94116311	94119360	-	2	961	107
LNC_000115	XLOC_010155	lincRNA	Novel_lncRNA	chr1	108365557	108369802	-	2	3545	98
LNC_000116	XLOC_010435	antisense_lncRNA	Novel_lncRNA	chr1	127014389	127125988	-	2	2092	98
LNC_000117	XLOC_010435	antisense_lncRNA	Novel_lncRNA	chr1	127061229	127125988	-	2	1134	222
LNC_000110	XLOC_010014	lincRNA	Novel_lncRNA	chr1	88047815	88083229	-	4	2658	129
LNC_000111	XLOC_010014	lincRNA	Novel_lncRNA	chr1	88047815	88150771	-	3	2463	120
LNC_000112	XLOC_010043	lincRNA	Novel_lncRNA	chr1	92173206	92180160	-	2	6881	123
LNC_000113	XLOC_010067	lincRNA	Novel_lncRNA	chr1	92857331	92859475	-	2	763	73
LNC_000297	XLOC_024453	lincRNA	Novel_lncRNA	chr16	52400365	52439715	-	2	1460	121
LNC_000296	XLOC_024368	lincRNA	Novel_lncRNA	chr16	50652907	50654168	-	2	1173	88
LNC_000295	XLOC_024168	lincRNA	Novel_lncRNA	chr16	42183469	42192174	-	3	1824	190
LNC_000294	XLOC_024168	lincRNA	Novel_lncRNA	chr16	42183469	42192174	-	3	5370	145
LNC_000118	XLOC_010586	lincRNA	Novel_lncRNA	chr1	142593384	142596371	-	2	2933	162
LNC_000119	XLOC_010601	lincRNA	Novel_lncRNA	chr1	143609711	143612009	-	2	2234	91
LNC_000291	XLOC_023948	lincRNA	Novel_lncRNA	chr16	20399761	20403698	-	2	3873	114
LNC_000290	XLOC_023883	antisense_lncRNA	Novel_lncRNA	chr16	9879558	9882839	-	2	3155	79
LNC_000660	XLOC_048569	lincRNA	Novel_lncRNA	chr4	64014588	64018849	+	2	811	170
LNC_000499	XLOC_038231	lincRNA	Novel_lncRNA	chr23	47359835	47361368	-	2	1355	182
LNC_000498	XLOC_038211	lincRNA	Novel_lncRNA	chr23	46651717	46657834	-	2	6038	194
LNC_000495	XLOC_037926	lincRNA	Novel_lncRNA	chr23	21951177	21954479	-	3	3134	140
LNC_000494	XLOC_037858	lincRNA	Novel_lncRNA	chr23	17328524	17333763	-	4	1954	143
LNC_000497	XLOC_038075	antisense_lncRNA	Novel_lncRNA	chr23	29810581	29811334	-	2	668	67
LNC_000496	XLOC_038073	antisense_lncRNA	Novel_lncRNA	chr23	29805386	29806371	-	3	777	202
LNC_000491	XLOC_037757	lincRNA	Novel_lncRNA	chr23	11331482	11336859	-	2	5088	130
LNC_000490	XLOC_037738	lincRNA	Novel_lncRNA	chr23	10545551	10547456	-	2	1186	95
LNC_000493	XLOC_037784	lincRNA	Novel_lncRNA	chr23	13669527	13677938	-	3	4425	111
LNC_000492	XLOC_037782	lincRNA	Novel_lncRNA	chr23	13655828	13664452	-	2	8523	146
LNC_000661	XLOC_048586	antisense_lncRNA	Novel_lncRNA	chr4	64067980	64126218	+	3	582	76
LNC_000152	XLOC_012384	lincRNA	Novel_lncRNA	chr10	26302779	26358946	-	5	718	127
LNC_000796	XLOC_056750	lincRNA	Novel_lncRNA	chr7	36951835	36963314	+	3	3253	164
LNC_000797	XLOC_056940	lincRNA	Novel_lncRNA	chr7	42888968	42892197	+	2	2281	108
LNC_000794	XLOC_056665	lincRNA	Novel_lncRNA	chr7	31848751	31850355	+	2	1542	87
LNC_000795	XLOC_056742	lincRNA	Novel_lncRNA	chr7	36666645	36668863	+	2	1276	149
LNC_000792	XLOC_056617	lincRNA	Novel_lncRNA	chr7	31678270	31679303	+	2	933	77
LNC_000793	XLOC_056644	lincRNA	Novel_lncRNA	chr7	31774516	31781022	+	2	6396	97
LNC_000790	XLOC_056575	lincRNA	Novel_lncRNA	chr7	31553227	31626703	+	5	2819	134
LNC_000791	XLOC_056606	lincRNA	Novel_lncRNA	chr7	31646450	31647100	+	2	585	56
LNC_000798	XLOC_057302	lincRNA	Novel_lncRNA	chr7	67852675	67855852	+	2	644	73
LNC_000799	XLOC_057343	antisense_lncRNA	Novel_lncRNA	chr7	84506345	84529958	+	4	753	62
LNC_000183	XLOC_015262	lincRNA	Novel_lncRNA	chr11	47662877	47664292	-	2	1052	113
LNC_000182	XLOC_015168	lincRNA	Novel_lncRNA	chr11	37202547	37211601	-	2	8911	139
LNC_000181	XLOC_014974	lincRNA	Novel_lncRNA	chr11	24010840	24045152	-	2	1353	119
LNC_000180	XLOC_014940	lincRNA	Novel_lncRNA	chr11	21839894	21843268	-	2	3310	89
LNC_000187	XLOC_015697	lincRNA	Novel_lncRNA	chr11	83962668	83965496	-	2	469	85
LNC_000186	XLOC_015696	lincRNA	Novel_lncRNA	chr11	83810179	83885265	-	4	936	88
LNC_000185	XLOC_015665	lincRNA	Novel_lncRNA	chr11	77527845	77532494	-	2	1316	79
LNC_000184	XLOC_015606	lincRNA	Novel_lncRNA	chr11	72249797	72254672	-	2	3933	149
LNC_000189	XLOC_016047	lincRNA	Novel_lncRNA	chr12	661491	665558	+	2	2848	161
LNC_000188	XLOC_016003	lincRNA	Novel_lncRNA	chr11	104679854	104685828	-	2	3638	205
LNC_000718	XLOC_052387	lincRNA	Novel_lncRNA	chr5	23738340	23794469	-	3	2069	164
LNC_000601	XLOC_044321	lincRNA	Novel_lncRNA	chr29	41459727	41471067	+	2	11109	129
LNC_000381	XLOC_030446	lincRNA	Novel_lncRNA	chr19	49861191	49861806	-	2	521	60
LNC_000380	XLOC_030017	lincRNA	Novel_lncRNA	chr19	26073449	26080988	-	2	6460	177
LNC_000383	XLOC_030471	lincRNA	Novel_lncRNA	chr19	50412313	50415464	-	2	2466	249
LNC_000382	XLOC_030471	lincRNA	Novel_lncRNA	chr19	50412313	50415313	-	2	1974	234
LNC_000385	XLOC_030553	lincRNA	Novel_lncRNA	chr19	57745202	57752478	-	4	1035	115
LNC_000384	XLOC_030553	lincRNA	Novel_lncRNA	chr19	57745202	57751320	-	4	922	115
LNC_000387	XLOC_030591	lincRNA	Novel_lncRNA	chr19	61039436	61041199	-	2	1294	155
LNC_000386	XLOC_030556	lincRNA	Novel_lncRNA	chr19	59163078	59169922	-	3	390	79
LNC_000389	XLOC_030666	lincRNA	Novel_lncRNA	chr2	7015971	7171934	+	2	7937	121
LNC_000388	XLOC_030591	lincRNA	Novel_lncRNA	chr19	61039436	61041296	-	2	1294	155
LNC_000422	XLOC_032827	lincRNA	Novel_lncRNA	chr2	134833647	134835369	-	2	1560	135
LNC_000423	XLOC_032853	lincRNA	Novel_lncRNA	chr20	323891	391364	+	3	1689	131
LNC_000424	XLOC_033178	lincRNA	Novel_lncRNA	chr20	35382124	35385908	+	2	3677	123
LNC_000425	XLOC_033188	lincRNA	Novel_lncRNA	chr20	35479239	35555634	+	3	8834	143
LNC_000426	XLOC_033351	lincRNA	Novel_lncRNA	chr20	62358733	62372353	+	2	3082	151
LNC_000427	XLOC_033375	lincRNA	Novel_lncRNA	chr20	63235322	63239038	+	2	3618	107
LNC_000543	XLOC_040336	lincRNA	Novel_lncRNA	chr25	9674802	9676551	-	2	1587	123
LNC_000542	XLOC_040282	lincRNA	Novel_lncRNA	chr25	3542672	3546514	-	2	2619	121
LNC_000541	XLOC_040142	lincRNA	Novel_lncRNA	chr25	251527	252452	-	4	534	114
LNC_000540	XLOC_040136	lincRNA	Novel_lncRNA	chr25	213754	218236	-	2	1699	101
LNC_000547	XLOC_040576	lincRNA	Novel_lncRNA	chr25	33471046	33475984	-	2	3439	133
LNC_000546	XLOC_040456	lincRNA	Novel_lncRNA	chr25	21239995	21242927	-	2	2806	150
LNC_000545	XLOC_040365	antisense_lncRNA	Novel_lncRNA	chr25	10732592	10736173	-	2	2465	109
LNC_000544	XLOC_040359	lincRNA	Novel_lncRNA	chr25	10565808	10569829	-	2	414	122
LNC_000697	XLOC_051348	antisense_lncRNA	Novel_lncRNA	chr5	74537694	74551258	+	2	12207	143
LNC_000549	XLOC_040752	lincRNA	Novel_lncRNA	chr25	38866193	38868735	-	2	1848	190
LNC_000548	XLOC_040731	lincRNA	Novel_lncRNA	chr25	38498207	38499090	-	2	762	81
LNC_000808	XLOC_058280	lincRNA	Novel_lncRNA	chr7	36278019	36279689	-	2	1579	85
LNC_000809	XLOC_058442	lincRNA	Novel_lncRNA	chr7	42022460	42033015	-	2	10496	108
LNC_000802	XLOC_057408	lincRNA	Novel_lncRNA	chr7	93684960	93786831	+	3	1451	131
LNC_000803	XLOC_057859	lincRNA	Novel_lncRNA	chr7	13703760	13707130	-	2	3202	283
LNC_000800	XLOC_057343	antisense_lncRNA	Novel_lncRNA	chr7	84511014	84529958	+	3	918	62
LNC_000801	XLOC_057408	lincRNA	Novel_lncRNA	chr7	93684960	93776375	+	3	622	115
LNC_000806	XLOC_058168	lincRNA	Novel_lncRNA	chr7	28897656	29005402	-	3	625	98
LNC_000448	XLOC_034887	lincRNA	Novel_lncRNA	chr21	8614654	8620837	-	2	1581	89
LNC_000804	XLOC_057859	lincRNA	Novel_lncRNA	chr7	13703760	13708931	-	2	1495	122
LNC_000805	XLOC_057859	lincRNA	Novel_lncRNA	chr7	13703760	13708998	-	2	1560	117
LNC_000449	XLOC_034895	lincRNA	Novel_lncRNA	chr21	9805696	9824457	-	4	2301	107
LNC_000672	XLOC_049424	lincRNA	Novel_lncRNA	chr4	36415428	36470803	-	7	4915	121
LNC_000338	XLOC_027070	lincRNA	Novel_lncRNA	chr18	32638361	32643662	+	2	5177	112
LNC_000339	XLOC_027263	lincRNA	Novel_lncRNA	chr18	45581636	45583113	+	2	1043	112
LNC_000334	XLOC_026961	lincRNA	Novel_lncRNA	chr18	32141959	32175811	+	3	1268	93
LNC_000335	XLOC_026961	lincRNA	Novel_lncRNA	chr18	32141976	32175811	+	3	871	72
LNC_000336	XLOC_026961	lincRNA	Novel_lncRNA	chr18	32142317	32243467	+	3	3089	120
LNC_000337	XLOC_026961	lincRNA	Novel_lncRNA	chr18	32239895	32243467	+	2	3226	121
LNC_000330	XLOC_026505	lincRNA	Novel_lncRNA	chr18	2132017	2132328	+	2	240	65
LNC_000331	XLOC_026790	lincRNA	Novel_lncRNA	chr18	13118170	13121228	+	2	2676	255
LNC_000332	XLOC_026791	lincRNA	Novel_lncRNA	chr18	13121801	13122708	+	2	812	170
LNC_000333	XLOC_026840	lincRNA	Novel_lncRNA	chr18	14187351	14192933	+	2	5495	229
LNC_000879	XLOC_063689	lincRNA	Novel_lncRNA	chrX	72303985	72309122	+	2	2163	142
LNC_000878	XLOC_063633	lincRNA	Novel_lncRNA	chrX	69797079	69800391	+	2	3194	77
LNC_000877	XLOC_063386	lincRNA	Novel_lncRNA	chrX	38198360	38205158	+	3	4111	155
LNC_000876	XLOC_063386	lincRNA	Novel_lncRNA	chrX	38174218	38187722	+	4	4651	140
LNC_000875	XLOC_063374	lincRNA	Novel_lncRNA	chrX	37818576	37838009	+	6	1753	85
LNC_000874	XLOC_063374	lincRNA	Novel_lncRNA	chrX	37818576	37829327	+	3	1585	80
LNC_000873	XLOC_063262	lincRNA	Novel_lncRNA	chrX	22092491	22095129	+	2	1069	85
LNC_000440	XLOC_034233	lincRNA	Novel_lncRNA	chr21	12281558	12283813	+	2	2165	99
LNC_000871	XLOC_063031	lincRNA	Novel_lncRNA	chr9	89178884	89199429	-	2	895	102
LNC_000870	XLOC_063007	lincRNA	Novel_lncRNA	chr9	87926809	87949800	-	5	1385	139
LNC_000727	XLOC_053314	lincRNA	Novel_lncRNA	chr5	77151747	77153759	-	2	1001	89
LNC_000726	XLOC_053153	lincRNA	Novel_lncRNA	chr5	68437551	68450084	-	2	2392	181
LNC_000725	XLOC_053082	lincRNA	Novel_lncRNA	chr5	62379902	62384663	-	3	1677	130
LNC_000441	XLOC_034299	lincRNA	Novel_lncRNA	chr21	24720150	24728790	+	2	8570	134
LNC_000723	XLOC_052598	lincRNA	Novel_lncRNA	chr5	29552475	29556400	-	2	2269	171
LNC_000722	XLOC_052487	lincRNA	Novel_lncRNA	chr5	26778109	26792964	-	2	1554	131
LNC_000721	XLOC_052487	lincRNA	Novel_lncRNA	chr5	26778109	26792953	-	2	1540	130
LNC_000720	XLOC_052487	lincRNA	Novel_lncRNA	chr5	26778109	26791251	-	2	2954	165
LNC_000773	XLOC_056071	lincRNA	Novel_lncRNA	chr7	2713863	2718159	+	2	3720	230
LNC_000729	XLOC_053539	lincRNA	Novel_lncRNA	chr5	97185416	97187676	-	2	895	134
LNC_000728	XLOC_053336	lincRNA	Novel_lncRNA	chr5	79611767	79612653	-	2	828	65
LNC_000150	XLOC_012266	lincRNA	Novel_lncRNA	chr10	20949250	20955436	-	2	4795	250
LNC_000151	XLOC_012306	lincRNA	Novel_lncRNA	chr10	21999830	22003358	-	2	1926	129
LNC_000259	XLOC_021209	lincRNA	Novel_lncRNA	chr15	34310131	34311526	+	2	1119	96
LNC_000153	XLOC_012395	lincRNA	Novel_lncRNA	chr10	26931181	27020644	-	2	3652	93
LNC_000154	XLOC_012397	lincRNA	Novel_lncRNA	chr10	26951458	26953740	-	2	1069	83
LNC_000155	XLOC_012453	lincRNA	Novel_lncRNA	chr10	27166214	27168705	-	2	2375	105
LNC_000156	XLOC_012494	lincRNA	Novel_lncRNA	chr10	28912094	28933814	-	3	5193	97
LNC_000157	XLOC_012518	lincRNA	Novel_lncRNA	chr10	32246757	32248162	-	2	975	110
LNC_000158	XLOC_012618	lincRNA	Novel_lncRNA	chr10	38194958	38871906	-	4	716	100
LNC_000159	XLOC_012743	lincRNA	Novel_lncRNA	chr10	39140603	39153044	-	2	529	176
LNC_000251	XLOC_020558	lincRNA	Novel_lncRNA	chr14	59886369	59893361	-	2	896	66
LNC_000250	XLOC_020247	lincRNA	Novel_lncRNA	chr14	18766482	18785441	-	2	316	98
LNC_000257	XLOC_020809	lincRNA	Novel_lncRNA	chr14	92179701	92182831	-	2	2733	149
LNC_000256	XLOC_020804	lincRNA	Novel_lncRNA	chr14	92153942	92156893	-	2	2857	125
LNC_000255	XLOC_020770	lincRNA	Novel_lncRNA	chr14	90826638	90828262	-	2	1503	133
LNC_000254	XLOC_020623	lincRNA	Novel_lncRNA	chr14	74297586	74325626	-	3	1470	131
LNC_000778	XLOC_056362	lincRNA	Novel_lncRNA	chr7	16111013	16113992	+	2	478	90
LNC_000779	XLOC_056362	lincRNA	Novel_lncRNA	chr7	16111024	16113992	+	2	849	148
LNC_000704	XLOC_052094	lincRNA	Novel_lncRNA	chr5	4225469	4229192	-	2	958	83
LNC_000590	XLOC_043106	antisense_lncRNA	Novel_lncRNA	chr28	33040398	33047008	+	2	1935	94
LNC_000121	XLOC_010960	lincRNA	Novel_lncRNA	chr10	4396061	4414868	+	2	5833	160
LNC_000592	XLOC_043250	antisense_lncRNA	Novel_lncRNA	chr28	299269	327610	-	2	850	100
LNC_000593	XLOC_043375	lincRNA	Novel_lncRNA	chr28	10925335	10926319	-	2	915	89
LNC_000594	XLOC_043736	lincRNA	Novel_lncRNA	chr28	32429031	32432307	-	2	216	40
LNC_000595	XLOC_043928	lincRNA	Novel_lncRNA	chr29	7741709	7743961	+	2	2166	99
LNC_000596	XLOC_044140	lincRNA	Novel_lncRNA	chr29	28579293	28580923	+	2	1578	184
LNC_000120	XLOC_010934	lincRNA	Novel_lncRNA	chr10	2760901	2763099	+	2	2086	96
LNC_000598	XLOC_044280	lincRNA	Novel_lncRNA	chr29	40295461	40296422	+	2	417	112
LNC_000599	XLOC_044321	lincRNA	Novel_lncRNA	chr29	41459727	41471067	+	3	10396	129
LNC_000611	XLOC_044632	lincRNA	Novel_lncRNA	chr29	6433202	6440935	-	2	1576	173
LNC_000610	XLOC_044596	lincRNA	Novel_lncRNA	chr29	4352886	4354700	-	2	884	70
LNC_000617	XLOC_044878	lincRNA	Novel_lncRNA	chr29	30627844	30643212	-	2	3153	119
LNC_000578	XLOC_042244	lincRNA	Novel_lncRNA	chr27	18230607	18231369	+	2	562	62
LNC_000615	XLOC_044731	lincRNA	Novel_lncRNA	chr29	24160281	24174284	-	2	5115	155
LNC_000614	XLOC_044692	lincRNA	Novel_lncRNA	chr29	17018598	17025805	-	2	823	159
LNC_000752	XLOC_054983	lincRNA	Novel_lncRNA	chr6	11322312	11323409	-	2	1013	119
LNC_000753	XLOC_055047	lincRNA	Novel_lncRNA	chr6	14211777	14214164	-	2	2318	109
LNC_000750	XLOC_054940	lincRNA	Novel_lncRNA	chr6	11126762	11128974	-	2	2144	77
LNC_000579	XLOC_042314	lincRNA	Novel_lncRNA	chr27	28619207	28639310	+	2	2481	89
LNC_000756	XLOC_055279	lincRNA	Novel_lncRNA	chr6	42209255	42212355	-	2	3037	143
LNC_000757	XLOC_055317	lincRNA	Novel_lncRNA	chr6	54035292	54036458	-	2	1117	135
LNC_000754	XLOC_055095	lincRNA	Novel_lncRNA	chr6	19735347	19737110	-	2	1714	105
LNC_000755	XLOC_055112	lincRNA	Novel_lncRNA	chr6	21769882	21773558	-	3	3257	191
LNC_000758	XLOC_055325	lincRNA	Novel_lncRNA	chr6	54088824	54207340	-	4	559	92
LNC_000702	XLOC_052086	lincRNA	Novel_lncRNA	chr5	4199204	4200102	-	2	844	95
LNC_000024	XLOC_004841	lincRNA	Novel_lncRNA	KB009977.1	342135	380898	-	5	705	86
LNC_000025	XLOC_004945	lincRNA	Novel_lncRNA	KB010002.1	10523	12883	-	2	2258	138
LNC_000026	XLOC_004958	lincRNA	Novel_lncRNA	KB010003.1	32847	36857	+	2	773	81
LNC_000027	XLOC_005080	antisense_lncRNA	Novel_lncRNA	KB010019.1	29387	31315	-	2	1192	120
LNC_000020	XLOC_004562	lincRNA	Novel_lncRNA	KB009930.1	61050	72128	-	3	2498	112
LNC_000021	XLOC_004562	lincRNA	Novel_lncRNA	KB009930.1	61050	72812	-	2	4011	112
LNC_000022	XLOC_004650	lincRNA	Novel_lncRNA	KB009951.1	29	4881	+	2	3512	157
LNC_000023	XLOC_004822	lincRNA	Novel_lncRNA	KB009977.1	18	13600	-	5	2836	212
LNC_000028	XLOC_005161	lincRNA	Novel_lncRNA	KB010021.1	16695	19768	-	2	2955	144
LNC_000029	XLOC_005353	lincRNA	Novel_lncRNA	KB010067.1	163738	172890	+	2	556	90
LNC_000129	XLOC_011158	antisense_lncRNA	Novel_lncRNA	chr10	20558679	20564686	+	2	5948	103
LNC_000128	XLOC_011158	antisense_lncRNA	Novel_lncRNA	chr10	20557460	20564686	+	2	7175	187
LNC_000570	XLOC_041712	lincRNA	Novel_lncRNA	chr26	14174898	14176487	-	2	1486	82
LNC_000571	XLOC_041833	lincRNA	Novel_lncRNA	chr26	22810837	22812271	-	2	1291	98
LNC_000178	XLOC_014412	lincRNA	Novel_lncRNA	chr11	84263747	84317726	+	4	998	115
LNC_000179	XLOC_014896	antisense_lncRNA	Novel_lncRNA	chr11	19046084	19048925	-	3	677	144
LNC_000253	XLOC_020623	lincRNA	Novel_lncRNA	chr14	74295891	74311015	-	3	504	89
LNC_000420	XLOC_032788	lincRNA	Novel_lncRNA	chr2	134159509	134180235	-	2	1369	180
LNC_000509	XLOC_038644	lincRNA	Novel_lncRNA	chr24	41258389	41259657	+	2	884	146
LNC_000421	XLOC_032825	lincRNA	Novel_lncRNA	chr2	134809553	134811103	-	2	1347	144
LNC_000507	XLOC_038615	lincRNA	Novel_lncRNA	chr24	40236744	40243444	+	3	6455	101
LNC_000506	XLOC_038526	lincRNA	Novel_lncRNA	chr24	33916686	33919704	+	3	1089	99
LNC_000505	XLOC_038497	lincRNA	Novel_lncRNA	chr24	32200847	32203490	+	2	1337	197
LNC_000504	XLOC_038480	lincRNA	Novel_lncRNA	chr24	30738461	30741899	+	2	685	84
LNC_000503	XLOC_038327	lincRNA	Novel_lncRNA	chr24	2753092	2793203	+	2	1260	108
LNC_000502	XLOC_038327	lincRNA	Novel_lncRNA	chr24	2753017	2757440	+	2	3405	139
LNC_000501	XLOC_038321	lincRNA	Novel_lncRNA	chr24	2665066	2667519	+	2	2361	158
LNC_000500	XLOC_038241	lincRNA	Novel_lncRNA	chr23	47729567	47739038	-	2	9157	220
LNC_000252	XLOC_020582	lincRNA	Novel_lncRNA	chr14	71223044	71223769	-	2	655	75
LNC_000170	XLOC_013985	lincRNA	Novel_lncRNA	chr11	48444631	48467111	+	2	964	111
LNC_000171	XLOC_013986	lincRNA	Novel_lncRNA	chr11	48446120	48452860	+	3	6540	127
LNC_000846	XLOC_060497	lincRNA	Novel_lncRNA	chr8	52583345	52587248	-	2	3854	132
LNC_000847	XLOC_060601	lincRNA	Novel_lncRNA	chr8	62306727	62308340	-	2	1542	119
LNC_000844	XLOC_060424	antisense_lncRNA	Novel_lncRNA	chr8	43956571	44029640	-	2	437	112
LNC_000845	XLOC_060469	lincRNA	Novel_lncRNA	chr8	47685820	47689822	-	2	3936	103
LNC_000842	XLOC_060113	lincRNA	Novel_lncRNA	chr8	5558279	5560157	-	2	1630	135
LNC_000843	XLOC_060119	lincRNA	Novel_lncRNA	chr8	6310564	6312354	-	2	1130	207
LNC_000840	XLOC_060047	lincRNA	Novel_lncRNA	chr8	109300438	109310957	+	4	1918	206
LNC_000841	XLOC_060047	lincRNA	Novel_lncRNA	chr8	109300438	109310957	+	4	1922	177
LNC_000848	XLOC_061060	lincRNA	Novel_lncRNA	chr8	98189959	98196763	-	2	6738	95
LNC_000849	XLOC_061060	lincRNA	Novel_lncRNA	chr8	98189959	98196763	-	2	6465	95
LNC_000378	XLOC_030011	antisense_lncRNA	Novel_lncRNA	chr19	26034302	26096469	-	2	1665	150
LNC_000379	XLOC_030011	antisense_lncRNA	Novel_lncRNA	chr19	26081867	26096824	-	2	909	204
LNC_000370	XLOC_029506	lincRNA	Novel_lncRNA	chr19	50579440	50580296	+	2	606	146
LNC_000371	XLOC_029717	lincRNA	Novel_lncRNA	chr19	8211764	8214555	-	2	2429	98
LNC_000372	XLOC_029717	lincRNA	Novel_lncRNA	chr19	8211764	8214647	-	2	2496	98
LNC_000373	XLOC_029806	antisense_lncRNA	Novel_lncRNA	chr19	14114237	14117553	-	2	1338	133
LNC_000374	XLOC_029810	lincRNA	Novel_lncRNA	chr19	14186758	14187338	-	2	508	76
LNC_000375	XLOC_029971	antisense_lncRNA	Novel_lncRNA	chr19	25560267	25591975	-	3	360	76
LNC_000376	XLOC_029988	antisense_lncRNA	Novel_lncRNA	chr19	25740506	25743031	-	2	1098	134
LNC_000377	XLOC_029990	lincRNA	Novel_lncRNA	chr19	25751655	25752953	-	2	901	148
LNC_000473	XLOC_036565	antisense_lncRNA	Novel_lncRNA	chr22	37300335	37311424	-	2	11026	131
LNC_000472	XLOC_036473	lincRNA	Novel_lncRNA	chr22	33697158	33702248	-	2	2687	113
LNC_000471	XLOC_036297	lincRNA	Novel_lncRNA	chr22	6848325	6856027	-	2	7626	173
LNC_000470	XLOC_036280	lincRNA	Novel_lncRNA	chr22	6342569	6346008	-	2	3369	130
LNC_000477	XLOC_036757	antisense_lncRNA	Novel_lncRNA	chr22	51268366	51312062	-	2	1429	86
LNC_000476	XLOC_036681	lincRNA	Novel_lncRNA	chr22	48436616	48440401	-	3	2577	110
LNC_000475	XLOC_036608	lincRNA	Novel_lncRNA	chr22	43098935	43105068	-	3	1409	110
LNC_000474	XLOC_036584	lincRNA	Novel_lncRNA	chr22	41976508	41977749	-	2	1177	81
LNC_000572	XLOC_041875	lincRNA	Novel_lncRNA	chr26	28130087	28148150	-	3	1022	71
LNC_000573	XLOC_041945	lincRNA	Novel_lncRNA	chr26	42064653	42072576	-	2	6715	310
LNC_000479	XLOC_036923	lincRNA	Novel_lncRNA	chr22	57001500	57006479	-	2	4480	169
LNC_000478	XLOC_036916	lincRNA	Novel_lncRNA	chr22	56981391	56985658	-	2	3314	165
LNC_000576	XLOC_042217	lincRNA	Novel_lncRNA	chr27	15357664	15368496	+	3	5829	145
LNC_000577	XLOC_042240	lincRNA	Novel_lncRNA	chr27	18190900	18193934	+	2	2955	89
LNC_000574	XLOC_042023	lincRNA	Novel_lncRNA	chr26	49247508	49248393	-	2	761	161
LNC_000575	XLOC_042032	lincRNA	Novel_lncRNA	chr26	49906856	49908323	-	2	1385	180
